# Supplementary material for: Benchmarking microbial growth rate predictions from metagenomes
Source: ISME J. 2020 Sep 16;15(1):183–95. doi: 10.1038/s41396-020-00773-1 (PMC7852909; doi:10.1038/s41396-020-00773-1)
Supplement: Supplementary file 4 — Supplemental Table 1 [file 41396_2020_773_MOESM4_ESM.xlsx]

## Sheet: MAG Information
Supplemental Table 1. Bin id, taxonomy, bin statistics including length, completion and redundancy, highest observed growth rate, CUB and PTR indices
Bin ID Number	Binning software	Taxonomy (GTDB-Tk)	"Recognizable" name from NCBI taxonomy	Length (bp)	Number of contigs	N50	GC content (%)	Completion (%)	Redundancy (%)	Highest observed growth rate (d -1)	Growthpred (CUB) max growth rate (d-1)	May_0_DEMIC	May_1A_DEMIC	May_1B_DEMIC	May_2A_DEMIC	May_2B_DEMIC	May_3A_DEMIC	May_3B_DEMIC	Sept_0_DEMIC	Sept_1A_DEMIC	Sept_1B_DEMIC	Sept_1C_DEMIC	Sept_2A_DEMIC	Sept_2B_DEMIC	Sept_2C_DEMIC	Sept_3A_DEMIC	Sept_3B_DEMIC	Sept_3C_DEMIC	Sept_4A_DEMIC	Sept_4B_DEMIC	Sept_4C_DEMIC	May_0_GRiD	95% CI	May_1A_GRiD	95% CI	May_1B_GRiD	95% CI	May_2A_GRiD	95% CI	May_2B_GRiD	95% CI	May_3A_GRiD	95% CI	May_3B_GRiD	95% CI	Sept_0_GRiD	95% CI	Sept_1A_GRiD	95% CI
1	anvio	d__Bacteria;p__Bacteroidota;c__Bacteroidia;o__Flavobacteriales;f__Crocinitomicaceae;g__UBA4466;s__	Flavobacteriales	2495192	32	96178	38.7987	90.6475	6.47482	0.62	3.32711	2.2436	2.43	2.3975	2.4718	2.0197	2.2846	2.1195														1.28	1.2 - 1.32	1.38	1.29 - 1.39	1.33	1.26 - 1.46	1.27	1.23 - 1.49	1.32	1.29 - 1.43	1.26	1.26 - 1.34	1.21	1.21 - 1.49
2	anvio	d__Bacteria;p__Proteobacteria;c__Gammaproteobacteria;o__SAR86;f__D2472;g__SCGC-AAA076-P13;s__	SAR86	929599	30	40241	33.6305	57.554	5.03597	1.54	0.810698
3	anvio	d__Bacteria;p__Proteobacteria;c__Gammaproteobacteria;o__SAR86;f__D2472;g__SCGC-AAA076-P13;s__GCA_000384935.1	SAR86	836603	24	48283	34.1625	71.223	2.15827	1.67	1.05555	3.5985	5.6199	5.3558	3.8475	4.4346	4.8229	4.2392
4	anvio	d__Bacteria;p__Proteobacteria;c__Alphaproteobacteria;o__Pelagibacterales;f__Pelagibacteraceae;g__Pelagibacter;s__	Pelagibacterales	508873	44	13385	30.284	66.1871	4.31655	0.54	1.30885	2.6609	2.4966	2.5985	2.8049	2.8899	2.4119	2.7149	5.8541	4.6325	5.3337	5.5833	5.0114	5.1391	5.6864	5.3851	4.7074	5.9269	5.3298	5.0665	4.5539
5	anvio	d__Bacteria;p__Proteobacteria;c__Gammaproteobacteria;o__Pseudomonadales;f__Porticoccaceae;g__HTCC2207;s__	SAR92	904342	20	77749	50.7396	54.6763	2.8777	3.14	3.12111		1.3753	1.3468	1.4479	1.5623	1.308	1.282								1.6133	1.7296	1.7218	1.5653	1.9323	1.6234
6	anvio	d__Bacteria;p__Bacteroidota;c__Bacteroidia;o__Flavobacteriales;f__BACL11;g__;s__	Flavobacteriales	1853342	19	168551	34.7689	94.964	2.15827	2.05	1.60265																					1.34	1.32 - 1.36	1.42	1.42 - 1.44	1.48	1.47 - 1.51	1.32	1.32 - 1.4	1.38	1.37 - 1.41	1.31	1.31 - 1.33	1.42	1.41 - 1.43	1.32	1.12 - 1.34	1.35	1.03 - 1.35
7	anvio	d__Bacteria;p__Proteobacteria;c__Gammaproteobacteria;o__Pseudomonadales;f__Halieaceae;g__Luminiphilus;s__	OM60_NOR5	1474594	19	124078	52.7308	63.3094	2.8777	2.87	4.16931	1.5556	1.6774	1.6511	1.5815	1.6037	1.4827	1.4781	1.5934	1.7307	1.6563	1.626	1.6734	1.7309	1.6324	1.6241	1.6451	1.624	1.6204	1.6402	1.6096
8	anvio	d__Bacteria;p__Proteobacteria;c__Gammaproteobacteria;o__SAR86;f__D2472;g__SCGC-AAA076-P13;s__	SAR86	641101	19	36825	33.4254	53.9568	5.03597	1.71	0.887228
9	anvio	d__Bacteria;p__Proteobacteria;c__Gammaproteobacteria;o__SAR86;f__D2472;g__D2472;s__	SAR86	545752	27	30401	36.9662	53.2374	0	1.45	1.39794	4.2508	4.6289	4.6266	4.5626	4.206	4.5195	4.4298	7.6703	7.9165	6.8687	7.6444	7.7959	6.4706	8.4932	6.8003	6.6486	7.4584	5.9767	6.7014	6.911
10	anvio	d__Bacteria;p__Proteobacteria;c__Gammaproteobacteria;o__Pseudomonadales;f__Porticoccaceae;g__HTCC2207;s__	SAR92	722913	13	64072	49.362	56.1151	0	2.99	2.94956
11	anvio	d__Bacteria;p__Proteobacteria;c__Gammaproteobacteria;o__SAR86;f__D2472;g__D2472;s__	SAR86	1024210	31	49430	36.5086	79.1367	2.8777	1.18	0.828876	1.9737	2.1672	2.273	2.2641	2.0988	2.2774	2.1628	2.0935	2.7307	2.1728	2.5453	2.455	2.4785	2.4133	2.6223	2.4428	2.6323	2.9883	2.9451	2.8469	1.72	1.63 - 1.73	1.64	1.62 - 1.76	1.67	1.65 - 1.69	1.78	1.78 - 1.84	1.82	1.82 - 1.86	1.79	1.79 - 1.83	1.86	1.86 - 1.92	2.5	1.95 - 2.49	2.07	1.88 - 2.18
12	anvio	d__Bacteria;p__Proteobacteria;c__Gammaproteobacteria;o__Pseudomonadales;f__Halieaceae;g__Luminiphilus;s__	OM60_NOR5	1002832	41	30095	54.6191	63.3094	0	0.99	1.15766	1.3748	1.5087	1.5005	1.5187	1.5068	1.4952	1.5108
13	anvio	d__Bacteria;p__Proteobacteria;c__Gammaproteobacteria;o__SAR86;f__D2472;g__SCGC-AAA076-P13;s__	SAR86	482397	15	37680	33.9673	59.7122	0	1.84	0.851794	1.2868	1.2975	1.3369	1.2645	1.2422	1.2376	1.2461								1.4582	1.2709
14	anvio	d__Bacteria;p__Proteobacteria;c__Gammaproteobacteria;o__Pseudomonadales;f__Porticoccaceae;g__HTCC2207;s__HTCC2207 sp3	SAR92	705250	11	87965	41.7245	51.7986	0.719424	1.49	1.50548	1.4526	1.491	1.2311	1.3331	1.488	1.6813	1.5945	1.9474	1.8445	2.2589	2.9991	2.0653	2.1394	2.2598	2.108	2.5507	2.1465	2.8335	2.6488	1.8825
15	anvio	d__Bacteria;p__Proteobacteria;c__Gammaproteobacteria;o__SAR86;f__D2472;g__;s__	SAR86	435605	19	30452	34.9232	51.0791	3.59712	1.75	1.16089	1.8954	2.0941	2.1254	1.9469	1.9045	1.7913	1.8854
16	BinSanity	d__Bacteria;p__Bacteroidota;c__Bacteroidia;o__Flavobacteriales;f__Cryomorphaceae;g__Coccinistipes;s__GCA_002167805.1	Flavobacteriales	1674982	57	46168	36.2246	93.5252	5.03597	0.14	1.3956	1.5025	1.3919	1.4291	1.4621	2.0923	1.304	1.5807	1.4619	1.4133	1.2076	1.2596		1.5675	1.2885							1.33	1.33 - 1.35	1.34	1.33 - 1.37	1.39	1.38 - 1.42	1.27	1.22 - 1.32	1.38	1.28 - 1.4	1.27	1.24 - 1.3	1.32	1.26 - 1.32	1.23	1.19 - 1.25	1.27	1.27 - 1.33
17	BinSanity	d__Bacteria;p__Actinobacteriota;c__Acidimicrobiia;o__TMED189;f__TMED189;g__TMED189;s__	Actinobacteriota	906391	50	24817	33.9566	84.1727	5.03597	0.09	1.71147																					1.92	1.33 - 2.47	1.56	1.56 - 1.66	1.36	1.27 - 1.71	1.46	1.44 - 1.56	2.15	1.63 - 2.15	1.88	1.85 - 2.01	1.59	1.53 - 1.63	1.38	1.34 - 1.48	1.29	1.29 - 1.39
18	BinSanity	d__Bacteria;p__Proteobacteria;c__Alphaproteobacteria;o__Parvibaculales;f__RS24;g__UBA8337;s__	Alpha_Parvibaculales	740106	44	19209	54.6184	61.8705	2.8777	1.23	1.53464	1.4208	1.4095	1.4411	1.3198	1.3103	1.367	1.4308	1.6958	1.2459	1.5006	1.4027	1.4682	1.3766	1.5807	1.4254	1.31	1.3032	1.3785	1.3082	1.2544
19	BinSanity	d__Bacteria;p__Bacteroidota;c__Bacteroidia;o__Flavobacteriales;f__BACL11;g__;s__	Flavobacteriales	1224161	37	68864	35.0317	74.8201	0.719424	2.03	1.40979
20	BinSanity	d__Bacteria;p__Proteobacteria;c__Gammaproteobacteria;o__Pseudomonadales;f__Porticoccaceae;g__HTCC2207;s__	SAR92	2028075	71	44107	50.2625	59.7122	0.719424	2.57	3.40892		1.3869	1.3945	1.5856	1.5647	1.3295	1.3885
21	BinSanity	d__Bacteria;p__Proteobacteria;c__Gammaproteobacteria;o__Pseudomonadales;f__Saccharospirillaceae;g__;s__	Oceanospirillales_Saccharospirillaceae	901420	23	48211	45.9138	68.3453	0	5.61	8.57502												1.6552	2.0102	2.431	2.0458	2.0186	2.0261	1.3402	1.3464	1.3993
22	BinSanity	d__Bacteria;p__Proteobacteria;c__Gammaproteobacteria;o__SAR86;f__D2472;g__SCGC-AAA076-P13;s__	SAR86	537059	33	22550	33.2235	51.7986	5.03597	1.7	1.09878	10.0391	11.4994	11.8274	9.0866	9.8936	10.8168	9.9533	9.9817	11.8813	10.9153	12.0368	11.8932	11.2487	12.1135	10.2283	12.8232	11.9154	11.5755	9.1389	11.0472
23	BinSanity	d__Bacteria;p__Proteobacteria;c__Gammaproteobacteria;o__Pseudomonadales;f__Porticoccaceae;g__HTCC2207;s__	SAR92	1165168	17	92656	52.1392	60.4317	2.15827	2.68	2.84855		2.0611	2.1393	2.3519	2.3161	1.734	1.9453
24	BinSanity	d__Bacteria;p__Proteobacteria;c__Alphaproteobacteria;o__TMED127;f__TMED127;g__TMED13;s__	Pelagibacterales	965922	79	13527	30.5996	58.9928	2.8777	0.58	1.17649								1.3343	1.1488	1.1984	1.1945	1.1944	1.2074	1.0837	1.4174	1.3289	1.1059			1.2896
25	BinSanity	d__Bacteria;p__Proteobacteria;c__Gammaproteobacteria;o__SAR86;f__GCA-2689405;g__;s__	SAR86	736452	56	16022	35.6843	50.3597	3.59712	0.53	1.06365								2.1842	2.0856	2.1943	2.3337	2.2103	2.1142	2.2396	2.174	2.0907	2.1542	2.5673	2.1907	2.1507
26	BinSanity	d__Bacteria;p__Marinisomatota;c__Marinisomatia;o__Marinisomatales;f__Marinisomataceae;g__Marinisoma;s__	SAR406	844645	43	28123	32.189	84.8921	2.15827	0.39	1.17152	1.9503	1.7838	1.8331	1.5677	1.6811	1.8062	1.8009	1.6187	1.8776	1.795	1.7891	1.8622	1.7872	1.8531	1.96	1.979	1.8757	2.1695	1.8344	1.8016	1.29	1.29 - 1.35	1.32	1.3 - 1.34	1.56	1.48 - 1.6	1.44	1.32 - 1.44	1.39	1.33 - 1.39	1.38	1.38 - 1.42	1.38	1.36 - 1.38	1.36	1.31 - 1.41	1.47	1.42 - 1.48
27	BinSanity	d__Bacteria;p__Proteobacteria;c__Gammaproteobacteria;o__Pseudomonadales;f__Saccharospirillaceae;g__;s__	Oceanospirillales_Saccharospirillaceae	4208014	139	54073	46.3985	94.2446	7.91367	4.29	16.4708															1.8042	1.7213	1.8204	1.4603	1.3173	1.4618
28	BinSanity	d__Bacteria;p__Proteobacteria;c__Gammaproteobacteria;o__SAR86;f__D2472;g__D2472;s__	SAR86	1060892	99	12632	35.9352	72.6619	3.59712	1.09	0.698092	2.4975	2.3173	2.3174	2.392	2.3395	2.3534	2.4537	1.3815	1.3413	1.5201	1.3338	1.2723	1.381	1.4977	1.358	1.3326	1.3309	1.1723	1.3557	1.2301
29	BinSanity	d__Bacteria;p__Proteobacteria;c__Alphaproteobacteria;o__Rhizobiales;f__TMED25;g__TMED25;s__GCA_002168075.1	Rhizobiales	879957	103	9483	33.6754	61.1511	2.15827	0.62	1.00395	1.2945	1.1934	1.1946	2.1847	1.9612	1.2485	1.2513
30	BinSanity	d__Bacteria;p__Proteobacteria;c__Alphaproteobacteria;o__Rhodobacterales;f__Rhodobacteraceae;g__HIMB11;s__HIMB11 sp5	Rhodobacteraceae	2770000	67	57580	51.1802	93.5252	5.03597	0.78	1.91654	1.4735	1.5074	1.5034	1.4563	1.4101	1.4679	1.4567	1.459	1.4756	1.4515	1.4275	1.4108	1.4003	1.4326	1.4302	1.5859	1.4663	1.4891	1.5396	1.4515	1.24	1.24 - 1.26	1.25	1.23 - 1.27	1.3	1.26 - 1.3	1.22	1.21 - 1.27	1.27	1.26 - 1.32	1.29	1.27 - 1.29	1.29	1.29 - 1.31	1.15	1.14 - 1.22	1.23	1.22 - 1.24
31	BinSanity	d__Bacteria;p__Marinisomatota;c__Marinisomatia;o__Marinisomatales;f__UBA8229;g__GCA-2691785;s__	SAR406	1852947	199	10833	32.0446	52.518	2.8777	0.36	0.699854	1.0442	1.7946	2.0587	2.2418	1.1933	1.6715	2.3091
32	BinSanity	d__Bacteria;p__Bacteroidota;c__Bacteroidia;o__Flavobacteriales;f__Flavobacteriaceae;g__GCA-002733185;s__	Flavobacteriales	1445523	39	44158	32.5753	81.295	0.719424	2.08	2.36973	1.6969	1.3487	1.3873	1.3128	1.3307	1.2899	1.2696														1.5	1.41 - 1.55	1.25	1.22 - 1.26	1.63	1.61 - 1.63	1.36	1.34 - 1.4	1.4	1.35 - 1.41	1.23	1.21 - 1.23	1.27	1.22 - 1.3			1	1 - 1
33	BinSanity	d__Bacteria;p__Proteobacteria;c__Gammaproteobacteria;o__SAR86;f__D2472;g__D2472;s__GCA_000307935.1	SAR86	721536	69	14043	35.6299	52.518	2.15827	1.16	1.03519
34	BinSanity	d__Bacteria;p__Proteobacteria;c__Gammaproteobacteria;o__Pseudomonadales;f__Saccharospirillaceae;g__Oleispira;s__	Oceanospirillales_Saccharospirillaceae	3571394	100	56510	42.1811	98.5612	2.8777	3.17	7.29629		1.2566	1.1642	1.2009	1.2202	1.1662	1.0595										2.1197			1.3913	1.52	1.24 - 1.52	1.73	1.67 - 1.75	1.18	1.17 - 1.21	1.11	1.11 - 1.15	1.17	1.16 - 1.18	1.06	1.04 - 1.12	1.08	1.06 - 1.12
35	BinSanity	d__Bacteria;p__Actinobacteriota;c__Acidimicrobiia;o__TMED189;f__TMED189;g__;s__	Actinobacteriota	782534	57	16614	33.1002	62.5899	1.43885	0.19	1.13476	1.3424	1.5774	1.4536	1.5649	1.7507	1.3882	1.6563	1.2848	1.3178	1.3643	1.2765	1.2656	1.32	1.1949	1.6065	1.4694	1.1818	1.2927		1.2202
36	BinSanity	d__Bacteria;p__Proteobacteria;c__Alphaproteobacteria;o__Caulobacterales;f__Maricaulaceae;g__Hellea;s__	Caulobacterales	936092	56	23296	37.8127	55.3957	0	1.77	2.97594	1.8237	1.6409	1.7212	1.3587	1.9422	1.4231	1.3836
37	BinSanity	d__Bacteria;p__Proteobacteria;c__Gammaproteobacteria;o__Pseudomonadales;f__Halieaceae;g__Luminiphilus;s__GCF_000169115.1	OM60_NOR5	2908217	255	14008	51.3091	87.7698	5.03597	1.64	1.70272	1.3367	1.8723	1.392	1.2618	1.2577	1.3701	1.2893														1.75	1.75 - 1.87	2	1.99 - 2.11	1.59	1.57 - 1.65	1.46	1.46 - 1.52	1.44	1.38 - 1.44	1.41	1.4 - 1.44	1.45	1.44 - 1.52
38	BinSanity	d__Bacteria;p__Bacteroidota;c__Bacteroidia;o__Flavobacteriales;f__Flavobacteriaceae;g__MAG-121220-bin8;s__	Flavobacteriales	829494	19	42591	29.015	74.1007	2.8777	0.98	1.25836	1.465	1.3338	1.5259	1.3211	1.5117	1.3642	1.3769
39	BinSanity	d__Bacteria;p__Bacteroidota;c__Bacteroidia;o__Flavobacteriales;f__Flavobacteriaceae;g__MAG-121220-bin8;s__	Flavobacteriales	1156130	95	16983	29.6495	74.1007	2.15827	0.62	1.68717	1.4577	1.4651	1.4856	1.6266	1.4834	1.3897	1.4508	1.7654	1.768	1.4863	1.715	1.5209	1.2247	1.5837	1.6719
40	concoct	d__Bacteria;p__Bacteroidota;c__Bacteroidia;o__Flavobacteriales;f__Flavobacteriaceae;g__UBA724;s__	Flavobacteriales	419702	118	3692	42.1481	53.2374	4.31655	0.37	1.69232	2.4991	1.1263	1.3278	3.6786				1.9113	1.6212	2.23	2.349	1.8384	1.8798	2.3684	1.9014	3.9972	1.5343			2.4728
41	concoct	d__Bacteria;p__Proteobacteria;c__Gammaproteobacteria;o__Enterobacterales;f__Vibrio ceae;g__Vibrio;s__	Vibrio	1113607	212	6402	45.2221	63.3094	4.31655	3.4	15.4033														2.0768	1.5346	1.749	1.5591	1.411	1.454	1.6088
42	concoct	d__Bacteria;p__Bacteroidota;c__Rhodothermia;o__Balneolales;f__Balneolaceae;g__UBA1275;s__UBA1275 sp1	Balneolaceae	2159294	196	14085	41.5772	94.964	5.7554	-	2.44281	1.9356	1.9267	1.9564		2.1532	2.0684	1.6788	1.4375	1.4446	1.4037	1.4009	1.4866	1.5903	1.5315	1.2845	1.4899	1.3281			1.3344	1.68	1.66 - 1.78	1.64	1.6 - 1.66	1.68	1.67 - 1.73	1.94	1.95 - 2.31	1.88	1.86 - 2.06	1.86	1.77 - 1.93	1.98	1.98 - 2.02	1.55	1.53 - 1.57	1.44	1.41 - 1.45
43	concoct	d__Archaea;p__Thermoplasmatota;c__MGII;o__MGII;f__MGIIB;g__UBA463;s__GCA_002499345.1	MGIIB_Archaea	1350698	208	9170	47.5795	77.7778	2.46914	0.19	1.94	1.4471	1.8177																			1.56	1.56 - 1.64	1.87	1.82 - 1.92	1.79	1.77 - 1.83	2.53	2.44 - 3.56	3	3.01 - 3.67	3.07	2.58 - 3.34	5.14	4.76 - 5.16
44	maxbin2	d__Bacteria;p__Proteobacteria;c__Gammaproteobacteria;o__Pseudomonadales;f__Porticoccaceae;g__HTCC2207;s__	SAR92	1255546	61	28485	50.1066	51.0791	2.15827	2.26	3.69678	1.7961	1.804	1.6559	1.5717	1.7018	1.5211	1.5669
45	maxbin2	d__Bacteria;p__Proteobacteria;c__Gammaproteobacteria;o__Pseudomonadales;f__Halieaceae;g__Luminiphilus;s__GCA_002390485.1	OM60_NOR5	1021722	67	19634	53.7904	56.8345	5.03597	2.17	2.94956	2.4348	2.1405	2.1495	2.0836	2.1231	2.1814	2.1336								2.5108	2.4571	2.438	3.4239	1.7344	2.4896
46	maxbin2	d__Bacteria;p__Proteobacteria;c__Gammaproteobacteria;o__Pseudomonadales;f__Porticoccaceae;g__HTCC2207;s__	SAR92	1148635	13	181969	47.5093	69.7842	0	3.07	2.17458
47	maxbin2	d__Bacteria;p__Proteobacteria;c__Gammaproteobacteria;o__SAR86;f__D2472;g__SAR86A;s__	SAR86	703337	98	9134	32.6643	70.5036	3.59712	0.74	0.641803	1.8625	1.8771	1.9591	1.8066	1.9471	1.6787	1.9622	1.6201	1.5862	1.6186	1.5999	1.8738	1.7883	1.6735	1.6654	1.6853	1.7434	1.623	1.7797	1.3684
48	maxbin2	d__Bacteria;p__Proteobacteria;c__Gammaproteobacteria;o__SAR86;f__D2472;g__SCGC-AAA076-P13;s__	SAR86	663232	149	4946	33.0171	66.9065	2.8777	1.18	1.00821	4.7747	5.51	3.7395	4.6943	4.0763	4.3103	4.2903	1.9314	1.785	1.7286	1.4875	1.5877	1.6955	1.9826	1.7234	1.8169	1.6949	1.5162	1.6494	1.7275
49	maxbin2	d__Bacteria;p__Proteobacteria;c__Gammaproteobacteria;o__Pseudomonadales;f__Pseudohongiellaceae;g__OM182;s__OM182 sp1	Oceanospirillales_OM182	1770402	31	65158	53.0852	66.9065	2.15827	1.6	4.33217	1.5867	1.6546	1.6289	1.6268	1.6436	1.6065	1.6056
50	maxbin2	d__Bacteria;p__Proteobacteria;c__Alphaproteobacteria;o__Puniceispirillales;f__Puniceispirillaceae;g__Puniceispirillum;s__	SAR116	1098572	251	4548	53.5655	52.518	2.8777	0.53	1.20635	2.2693	2.5388	2.6896	3.0094	2.6188	2.9485	2.0965	1.5196	1.9938	1.662	1.653	2.1077	1.8408	1.9018	2.2086	2.3668	1.9748	2.4441	2.3917	2.1806
51	maxbin2	d__Bacteria;p__Proteobacteria;c__Gammaproteobacteria;o__Pseudomonadales;f__HTCC2089;g__UBA4421;s__	Gamma_UBA4421	2701255	119	33312	54.6387	95.6835	6.47482	1.3	1.81413	1.3279	1.4473	1.4323	1.441	1.4512	1.3624	1.3876								1.7612	1.9875	1.82	1.8916		2.0175	1.36	1.36 - 1.38	1.39	1.39 - 1.39	1.33	1.33 - 1.37	1.39	1.37 - 1.39	1.38	1.36 - 1.38	1.31	1.31 - 1.33	1.31	1.3 - 1.32	1.78	1.78 - 2	1.63	1.57 - 1.71
52	maxbin2	d__Bacteria;p__Proteobacteria;c__Gammaproteobacteria;o__Pseudomonadales;f__Saccharospirillaceae;g__Bermanella;s__	Oceanospirillales_Saccharospirillaceae	1401360	413	3469	43.3638	51.0791	2.8777	3.65	5.47221
53	maxbin2	d__Bacteria;p__Marinisomatota;c__Marinisomatia;o__Marinisomatales;f__Marinisomataceae;g__Marinisoma;s__	SAR406	858025	40	33788	32.4399	73.3813	2.8777	0.29	0.6386	1.3007	1.7918	1.8911	2.2141	2.0845	1.7675	2.0049
54	maxbin2	d__Bacteria;p__Proteobacteria;c__Alphaproteobacteria;o__Rhodobacterales;f__Rhodobacteraceae;g__TMED111;s__	Rhodobacteraceae	1826917	256	9774	40.3766	59.7122	4.31655	0.41	1.51646	1.2902	1.5604	1.5225	1.7229	1.4915	1.688	1.5642	1.0812	1.1425	1.0426	1.1768	1.2072	1.2175	1.1343	1.189	1.3451	1.2418	1.2257		1.4325
55	maxbin2	d__Bacteria;p__Proteobacteria;c__Alphaproteobacteria;o__Puniceispirillales;f__Puniceispirillaceae;g__;s__	SAR116	1398132	400	3523	48.6622	69.0647	4.31655	0.22	2.17458	3.8143							2.5896	2.0471	2.6777	2.0021	1.8847	2.0717	2.0703	1.7921	1.8434	2.5036	2.7054		1.3141
56	maxbin2	d__Bacteria;p__Proteobacteria;c__Alphaproteobacteria;o__Rhodobacterales;f__Rhodobacteraceae;g__Planktomarina;s__	Rhodobacteraceae	993483	244	4352	53.5083	51.7986	2.15827	0.51	3.91424	1.163	1.4437	1.6564			1.4382	3.6276
57	maxbin2	d__Bacteria;p__Cyanobacteriota;c__Cyanobacteriia;o__Synechococcales_A;f__Cyanobiaceae;g__Prochlorococcus_A;s__	Prochlorococcus	744773	99	9939	31.7362	71.223	5.03597	0.43	2.05124	1.8267	1.9436	1.902	1.97	1.9424	1.8511	2.0689	1.8809	1.6645	1.6467	1.7544	1.6549	1.6712	1.7073	1.8079	1.7515	2.0563	2.1055	1.9256	1.6818
58	metabat2	d__Bacteria;p__Proteobacteria;c__Alphaproteobacteria;o__Rhodobacterales;f__Rhodobacteraceae;g__Amylibacter;s__GCF_000153745.1	Rhodobacteraceae	1117658	195	6773	36.9169	56.1151	2.15827	0.7	8.53104	1.1282	1.0318	1.0453	1.7176	1.6887	1.453	1.0616
59	metabat2	d__Bacteria;p__Proteobacteria;c__Gammaproteobacteria;o__Pseudomonadales;f__Porticoccaceae;g__HTCC2207;s__	SAR92	838089	53	18480	43.9468	53.2374	2.8777	0.96	2.17458	1.4149	1.4618	1.4173	1.4901	1.3677	1.2934	1.3109
60	metabat2	d__Bacteria;p__Proteobacteria;c__Gammaproteobacteria;o__Pseudomonadales;f__HTCC2089;g__UBA4421;s__UBA4421 sp4	Gamma_UBA4421	1627782	333	5460	55.2033	71.223	1.43885	0.77	1.41459
61	metabat2	d__Bacteria;p__Proteobacteria;c__Gammaproteobacteria;o__Pseudomonadales;f__Porticoccaceae;g__Porticoccus;s__GCA_002390525.1	SAR92	1001014	170	6928	36.7674	79.1367	3.59712	0.6	1.33726																					1.62	1.58 - 1.62	1.5	1.5 - 1.62	1.58	1.58 - 1.66	1.75	1.72 - 1.9	1.92	1.91 - 1.93	1.7	1.67 - 1.85	1.81	1.81 - 1.99	2.19	2.18 - 2.36	2.15	2.13 - 2.31
62	metabat2	d__Bacteria;p__Bacteroidota;c__Bacteroidia;o__Flavobacteriales;f__UBA10066;g__MED-G20;s__	Flavobacteriales	843898	150	6256	31.1184	50.3597	0.719424	0.27	0.643043	2.0253	2.101	2.2065					1.7761	1.4807	1.5113	1.259	1.658	1.6293	1.5631	1.7901	1.08	1.8492
63	metabat2	d__Bacteria;p__Bacteroidota;c__Bacteroidia;o__Flavobacteriales;f__Flavobacteriaceae;g__MED-G13;s__	Flavobacteriales	983464	121	11757	30.6339	78.4173	4.31655	0.5	0.902144	1.4253	1.492	1.3763		1.87	1.5299		1.4765	1.4177	1.5131	1.2971	1.3309	1.3169	1.3367	1.4078	1.3519	1.1942		1.6604	1.3036	1.8	1.77 - 2.05	1.75	1.72 - 1.86	1.67	1.67 - 1.69	2.09	2.01 - 2.15	2.07	1.85 - 2.13	1.82	1.79 - 1.87	1.93	1.8 - 2.28	1.36	1.35 - 1.51	1.37	1.37 - 1.39
64	metabat2	d__Archaea;p__Thermoplasmatota;c__MGII;o__MGII;f__MGIIA;g__UBA562;s__	MGIIA_Archaea	1849532	144	18575	41.9993	84.5679	4.93827	0.44	3.41592								1.0771	1.0692	1.1264	1.0045	1.063	1.1259	2.0323	1.1961	1.2903																			1.38	1.38 - 1.42	1.41	1.41 - 1.45
65	metabat2	d__Bacteria;p__Proteobacteria;c__Alphaproteobacteria;o__Parvibaculales;f__RS24;g__UBA7378;s__GCA_002167695.1	Alpha_Parvibaculales	810692	44	21013	57.0015	55.3957	0.719424	0.83	1.35248	1.4981	1.6756	1.5952	1.808	1.5296	1.5198	1.4248	1.2309	1.2895	1.318	1.4871	1.3691	1.4215	1.2646	1.4205	1.4618	1.2953	1.4852	1.4908	1.4705
66	metabat2	d__Bacteria;p__Proteobacteria;c__Alphaproteobacteria;o__Pelagibacterales;f__HIMB59;g__HIMB59;s__GCA_002169365.1	Pelagibacterales	927222	60	22446	30.6681	75.5396	5.03597	0.58	1.09951	1.6638	1.6752	1.7574	1.7584	1.5374	1.6616	1.7695	1.7657	1.9391	1.8659	1.6586	2.0087	1.8252	1.644	1.7103	2.039	2.0317	1.6944	1.9507	1.9052	1.29	1.17 - 1.35	1.23	1.23 - 1.31	1.26	1.21 - 1.33	1.29	1.23 - 1.29	1.21	1.18 - 1.24	1.21	1.2 - 1.28	1.28	1.24 - 1.3	1.24	1.22 - 1.24	1.27	1.27 - 1.33
67	metabat2	d__Bacteria;p__Proteobacteria;c__Gammaproteobacteria;o__Betaproteobacteriales;f__Methylophilaceae;g__BACL14;s__	Methylophilaceae	807657	126	7663	33.5733	53.2374	4.31655	0.42	0.395801
68	metabat2	d__Bacteria;p__Proteobacteria;c__Gammaproteobacteria;o__GCA-002705445;f__GCA-002705445;g__GCA-2705445;s__	Gamma_GCA_002705445	868724	54	18494	30.2458	83.4532	3.59712	0.51	1.37825								1.1785	1.3064	1.216	1.3362	1.3409	1.2781	1.2968	1.3308	1.183	1.4556	1.4185		1.3893	2.04	2.04 - 2.4	1.71	1.45 - 1.73	1.49	1.38 - 1.74	1.74	1.75 - 2.03	1.9	1.82 - 1.98	2.03	1.86 - 2.14	2.29	2.29 - 2.79	1.22	1.22 - 1.26	1.27	1.24 - 1.4
69	metabat2	d__Bacteria;p__Verrucomicrobiota;c__Verrucomicrobiae;o__Opitutales;f__Puniceicoccaceae;g__GCA-2690565;s__	Verrucomicrobiae	772064	111	8317	40.2545	60.4317	0	0.35	2.64897
70	metabat2	d__Bacteria;p__Bacteroidota;c__Bacteroidia;o__Flavobacteriales;f__Flavobacteriaceae;g__Polaribacter;s__	Flavobacteriales	804086	40	27430	33.4485	50.3597	1.43885	2.29	2.57915		1.3499	1.2674	1.3037	1.4051	1.2734	1.1645
71	metabat2	d__Bacteria;p__Bacteroidota;c__Bacteroidia;o__Flavobacteriales;f__Flavobacteriaceae;g__MED-G14;s__	Flavobacteriales	847349	201	4533	29.7911	57.554	4.31655	0.38	0.872798
72	metabat2	d__Bacteria;p__Proteobacteria;c__Alphaproteobacteria;o__Rhodobacterales;f__Rhodobacteraceae;g__TMED111;s__	Rhodobacteraceae	1809391	99	30180	39.5572	84.1727	5.03597	0.52	2.06396	1.8115	1.9505	2.0597	1.8571	1.9691	1.9137	1.798														1.49	1.47 - 1.49	1.44	1.43 - 1.47	1.46	1.46 - 1.48	1.42	1.42 - 1.44	1.44	1.44 - 1.46	1.41	1.41 - 1.43	1.43	1.4 - 1.44	2.47	2.46 - 2.5	2.85	2.67 - 2.95
74	metabat2	d__Bacteria;p__Bacteroidota;c__Bacteroidia;o__Flavobacteriales;f__Flavobacteriaceae;g__SCGC-AAA160-P02;s__GCA_000383355.1	Flavobacteriales	1200809	47	30144	32.2319	56.8345	2.15827	1.95	3.19914		1.2824	1.2122	1.1713	1.1478	1.2582	1.1738
75	metaWRAP	d__Bacteria;p__Proteobacteria;c__Gammaproteobacteria;o__Pseudomonadales;f__Halieaceae;g__Luminiphilus;s__	OM60_NOR5	1074705	86	17823	53.0687	57.554	2.15827	1.82	3.83307		1.2602	1.1916	1.2629	1.3187	1.2278	1.3574		1.7662		1.3308	1.4772	1.303	1.3634	1.4463	1.2896	1.2397	1.2314	1.4423	1.2187
76	metaWRAP	d__Bacteria;p__Proteobacteria;c__Alphaproteobacteria;o__Rhodobacterales;f__Rhodobacteraceae;g__TMED111;s__GCA_002711145.1	Rhodobacteraceae	1492163	31	63406	40.4748	64.0288	0	0.01	2.25109	1.5341	1.6031	1.583	1.6377	1.5287	1.5951	1.4983	1.501	1.6213	1.4333	1.4973	1.6818	1.4437	1.4472	1.5624	1.3717	1.3189			1.6162
77	metaWRAP	d__Bacteria;p__Proteobacteria;c__Gammaproteobacteria;o__SAR86;f__GCA-2689405;g__;s__	SAR86	994229	55	25210	33.1288	90.6475	7.19424	0.78	1.81611	1.4055	1.4778	1.5482	1.4075	1.4462	1.3126	1.2362	1.5465	1.8318	1.739	1.6245	1.4925	1.4169	1.5182	1.4964	1.4177	1.5808	1.347	1.9017	1.4966	1.42	1.4 - 1.48	1.42	1.36 - 1.42	1.44	1.42 - 1.44	1.34	1.28 - 1.34	1.35	1.32 - 1.36	1.33	1.33 - 1.35	1.24	1.24 - 1.28	1.51	1.39 - 1.59	1.66	1.62 - 1.68
78	metaWRAP	d__Bacteria;p__Bacteroidota;c__Bacteroidia;o__Flavobacteriales;f__Flavobacteriaceae;g__MAG-121220-bin8;s__	Flavobacteriales	1101622	204	6349	29.4978	61.8705	4.31655	0.56	1.09372	1.1931	1.3675	1.4091	1.3381	1.1624	2.056	1.4902
79	metaWRAP	d__Bacteria;p__Proteobacteria;c__Gammaproteobacteria;o__Pseudomonadales;f__Saccharospirillaceae;g__Bermanella;s__	Oceanospirillales_Saccharospirillaceae	2286327	61	139267	42.229	51.7986	2.15827	5.99	6.04928		1.0387	1.037	1.043	1.0329	1.0304	1.0247								1.9742	1.9911	1.9733	1.1723	1.2494	1.2758
80	metaWRAP	d__Bacteria;p__Proteobacteria;c__Alphaproteobacteria;o__Rhizobiales;f__TMED25;g__MED-G09;s__	Rhizobiales	1468703	44	48063	33.222	94.2446	3.59712	0.54	1.02688	1.5253	1.585	1.5235	1.418	1.4986	1.5054	1.5061														1.27	1.27 - 1.33	1.28	1.26 - 1.28	1.37	1.25 - 1.37	1.35	1.3 - 1.36	1.26	1.2 - 1.26	1.37	1.33 - 1.39	1.34	1.3 - 1.34	1.2	1.18 - 1.24	1.67	1.67 - 1.79
81	metaWRAP	d__Bacteria;p__Proteobacteria;c__Alphaproteobacteria;o__Puniceispirillales;f__Puniceispirillaceae;g__UBA8309;s__	SAR116	1900872	222	10959	57.4928	84.1727	5.03597	0.12	0.951145	1.1951	1.1705	1.1192	1.8217	1.1639	1.3461	1.5005	1.4469	1.2194		1.5311	1.5799			1.3857						1.49	1.45 - 1.49	1.39	1.39 - 1.47	1.47	1.47 - 1.49	1.84	1.84 - 1.88	1.7	1.7 - 1.82	1.61	1.6 - 1.72	1.75	1.7 - 1.84	1.73	1.61 - 1.73	1.64	1.61 - 1.75
82	metaWRAP	d__Bacteria;p__Proteobacteria;c__Alphaproteobacteria;o__Pelagibacterales;f__Pelagibacteraceae;g__Pelagibacter_A;s__	Pelagibacterales	403933	45	9935	29.8899	61.8705	5.03597	0.4	0.570296	1.3269	1.2481	1.4331		1.2399	1.9288		1.273	1.5707	1.2874	1.2009	1.3213	1.3291	1.121	1.6951	1.1309	1.2855
83	metaWRAP	d__Bacteria;p__Bacteroidota;c__Bacteroidia;o__Flavobacteriales;f__UBA7430;g__UBA7430;s__	Flavobacteriales	1703157	131	18357	39.9656	95.6835	1.43885	0.11	3.66421	1.0507	1.3748	1.0697			1.8691															1.33	1.31 - 1.39	1.38	1.36 - 1.44	1.4	1.38 - 1.42	1.67	1.54 - 1.8	1.83	1.55 - 1.83	1.58	1.58 - 1.64	1.78	1.71 - 1.83
84	metaWRAP	d__Bacteria;p__Proteobacteria;c__Gammaproteobacteria;o__SAR86;f__SAR86;g__GCA-2707915;s__	SAR86	628464	128	5807	35.6262	51.0791	2.8777	0.73	1.11573								1.4984	1.5163	1.2955	1.2863	1.6651	1.7114	1.3764	1.4806	1.6014	1.1783	1.7469	2.0011	1.808
85	metaWRAP	d__Bacteria;p__Proteobacteria;c__Alphaproteobacteria;o__Parvibaculales;f__RS24;g__IMCC14465;s__IMCC14465 sp1	Alpha_Parvibaculales	1868924	112	30929	45.5974	97.8417	2.8777	0.46	1.30168	1.3907	1.1494	1.3003	1.4142	1.0321	1.1518	1.3564	1.1313	1.1611	1.0965	1.1343	1.27	1.1814	1.348	1.0428	1.0369	1.1063			1.4148	1.42	1.42 - 1.5	1.38	1.32 - 1.38	1.48	1.4 - 1.54	1.32	1.33 - 1.51	1.41	1.38 - 1.5	1.25	1.21 - 1.43	1.44	1.38 - 1.54	1.32	1.23 - 1.35	1.41	1.37 - 1.45
86	metaWRAP	d__Bacteria;p__Proteobacteria;c__Alphaproteobacteria;o__Pelagibacterales;f__Pelagibacteraceae;g__Pelagibacter_A;s__	Pelagibacterales	411775	40	19673	29.1679	61.1511	3.59712	0.49	0.631809	1.5483	1.6661	1.7835	1.6203	1.831	1.393	2.2073	1.4774	1.5797	1.2621	1.5469	1.5961	1.4354	1.5917	1.7931	1.7111	1.6037	1.8195	1.9502	1.7168
87	metaWRAP	d__Bacteria;p__Proteobacteria;c__Gammaproteobacteria;o__Enterobacterales;f__Alteromonadaceae;g__Pseudoalteromonas;s__	Alteromondaceae	3741056	730	5803	37.6011	91.3669	0.719424	2.15	14.8532																					5.65	5.56 - 6.36	3.64	3.65 - 4.17	2.29	2.29 - 2.37	1.74	1.74 - 1.78	1.64	1.63 - 1.69	1.56	1.56 - 1.62	1.58	1.58 - 1.64
88	metaWRAP	d__Bacteria;p__Proteobacteria;c__Gammaproteobacteria;o__Pseudomonadales;f__Halieaceae;g__Luminiphilus;s__Luminiphilus sp2	OM60_NOR5	1960274	149	15795	53.657	73.3813	2.8777	2.01	5.15032	1.9095	2.0875	1.9926	1.8411	1.6257	1.7163	1.6966	1.8901	1.6742	1.7004	1.7625	1.8354	1.8119	1.8345	1.7261	1.7446	1.7157	1.7209	1.7861	1.7353
89	metaWRAP	d__Bacteria;p__Bacteroidota;c__Bacteroidia;o__Flavobacteriales;f__Flavobacteriaceae;g__UBA7446;s__GCA_002470745.1	Flavobacteriales	1019441	240	4681	40.0515	63.3094	2.8777	0.61	1.7221								1.8969	1.2392	1.3733	1.108	1.5916	1.6273	1.1403	1.3945	1.6345	1.1279			1.4181
90	metaWRAP	d__Bacteria;p__Proteobacteria;c__Gammaproteobacteria;o__Pseudomonadales;f__HTCC2089;g__UBA4421;s__GCA_002704225.1	Gamma_UBA4421	2617223	77	41716	55.1807	93.5252	5.03597	1.29	1.5137	1.4349	1.4447	1.4474	1.4558	1.4415	1.3487	1.3268								1.9133	1.4011	1.4983				1.29	1.26 - 1.36	1.33	1.31 - 1.33	1.3	1.26 - 1.32	1.29	1.26 - 1.3	1.3	1.3 - 1.32	1.2	1.2 - 1.2	1.21	1.19 - 1.21	1.75	1.47 - 1.81	1.57	1.5 - 1.58
91	metaWRAP	d__Bacteria;p__Proteobacteria;c__Alphaproteobacteria;o__Rhodobacterales;f__Rhodobacteraceae;g__Amylibacter;s__	Rhodobacteraceae	1883559	125	20432	36.8068	85.6115	5.03597	1.54	9.1404	1.9687	2.2609	2.4757	2.5184	2.5999	2.5129	2.5181														1.49	1.45 - 1.53	1.59	1.53 - 1.59	1.58	1.57 - 1.59	1.62	1.59 - 1.65	1.65	1.59 - 1.65	1.56	1.56 - 1.58	1.65	1.55 - 1.65	2.43	2.27 - 2.57	2.44	2.41 - 2.67
92	vamb	d__Bacteria;p__Proteobacteria;c__Gammaproteobacteria;o__Enterobacterales;f__Alteromonadaceae;g__Colwellia;s__	Alteromondaceae	3631832	213	24990	38.0228	94.2446	6.47482	2.79	5.96256		1.2838	1.3317	1.2931	1.2862	1.2093	1.1553								1.5564	1.5183	1.5581	1.3495	1.1945	1.3838	2.28	2.23 - 2.57	2.02	2.01 - 2.19	1.52	1.51 - 1.53	1.29	1.28 - 1.3	1.3	1.29 - 1.33	1.25	1.25 - 1.31	1.23	1.21 - 1.25			2.59	2.23 - 2.97
93	vamb	d__Bacteria;p__Proteobacteria;c__Gammaproteobacteria;o__SAR86;f__D2472;g__;s__	SAR86	1328065	58	38158	33.5695	82.0144	2.8777	0.97	0.753762	1.4537	1.3021	1.2528	1.261	1.3032	1.3146	1.3468				1.476	1.4276	1.3607	1.4056	1.4904	1.3064					1.54	1.52 - 1.54	1.37	1.37 - 1.43	1.43	1.4 - 1.48	1.31	1.27 - 1.33	1.36	1.33 - 1.37	1.38	1.33 - 1.39	1.27	1.25 - 1.31	1.37	1.3 - 1.48	1.49	1.44 - 1.6
94	vamb	d__Archaea;p__Thermoplasmatota;c__MGII;o__MGII;f__MGIIB;g__UBA11751;s__GCA_002497295.1	MGIIB	1545400	74	31523	49.4071	85.8025	4.93827	-	2.16327	1.5742	1.6984	1.9664					1.3529													1.51	1.43 - 1.51	1.34	1.3 - 1.4	1.51	1.45 - 1.51	1.76	1.55 - 1.95	2.12	1.94 - 2.12	1.9	1.71 - 2.19	1.43	1.43 - 1.81	1.34	1.31 - 1.41	1.54	1.36 - 1.54
95	vamb	d__Bacteria;p__Proteobacteria;c__Gammaproteobacteria;o__SAR86;f__GCA-2689405;g__GCA-2689405;s__	SAR86	767985	32	41173	33.1172	70.5036	2.15827	0.82	1.38169	1.6173	1.292	1.366	1.5479	1.3366	1.2569	1.3806	2.4151	2.729	1.7112	2.5106	2.2999	2.7292	2.4423	2.0772	2.7814	2.3092	2.9415	2.2064	2.1174
96	vamb	d__Bacteria;p__Bacteroidota;c__Bacteroidia;o__Flavobacteriales;f__Crocinitomicaceae;g__UBA952;s__	Flavobacteriales	2161418	168	16100	38.0283	92.8058	2.8777	0.15	2.17174	1.3338	1.3727	1.34	1.6055	1.3452	1.3979	1.3231	1.569	1.3441	1.3703	1.5512										1.48	1.46 - 1.48	1.45	1.42 - 1.46	1.44	1.44 - 1.44	1.57	1.51 - 1.65	1.48	1.48 - 1.5	1.46	1.46 - 1.56	1.58	1.58 - 1.64	1.64	1.63 - 1.85	1.68	1.65 - 1.73
97	vamb	d__Bacteria;p__Proteobacteria;c__Gammaproteobacteria;o__SAR86;f__SAR86;g__GCA-2707915;s__	SAR86	1047092	39	41265	36.1276	81.295	1.43885	1.01	1.37597	1.7316	1.7976	1.8182	1.6561	1.6465	1.711	1.7393							1.8871							1.34	1.28 - 1.34	1.41	1.39 - 1.43	1.32	1.32 - 1.36	1.3	1.29 - 1.33	1.24	1.23 - 1.25	1.28	1.24 - 1.32	1.24	1.2 - 1.24	1.46	1.45 - 1.57	1.56	1.51 - 1.71
98	vamb	d__Bacteria;p__Proteobacteria;c__Gammaproteobacteria;o__Pseudomonadales;f__Porticoccaceae;g__Porticoccus;s__GCA_002685455.1	SAR92	841440	97	9447	36.6706	82.0144	3.59712	0.51	1.49466	1.0487	1.4112	1.2719	1.3463		1.4286	1.4607	1.0444	1.6424	1.1947	1.449	1.44	1.3866	1.4125	1.4694	1.7393	1.6971	1.81		1.2746	1.5	1.45 - 1.65	1.43	1.42 - 1.54	1.65	1.5 - 1.74	1.73	1.63 - 1.83	1.8	1.66 - 1.86	1.8	1.75 - 1.95	1.79	1.72 - 2.28	1.45	1.44 - 1.58	1.46	1.36 - 1.5
99	vamb	d__Bacteria;p__Bacteroidota;c__Bacteroidia;o__Flavobacteriales;f__Flavobacteriaceae;g__UBA7446;s__	Flavobacteriales	1111665	112	11336	40.6696	63.3094	2.8777	0.23	2.55538	1.1783	1.3872	1.4564		1.4175	1.5077	2.3072			1.6635
100	vamb	d__Bacteria;p__Proteobacteria;c__Alphaproteobacteria;o__Pelagibacterales;f__Pelagibacteraceae;g__HIMB114;s__GCA_002684895.1	Pelagibacterales	705754	51	18297	29.1654	60.4317	4.31655	0.47	0.909543		1.7131	1.6849					1.4937	1.5182	1.5957	1.6099	1.5713	1.7821	1.5801	1.637	1.6161	1.5877	1.9065	1.7509	1.7372
101	vamb	d__Bacteria;p__Proteobacteria;c__Gammaproteobacteria;o__Pseudomonadales;f__Pseudohongiellaceae;g__OM182;s__GCA_002700775.1	Oceanospirillales_OM182	2446458	115	29188	44.0248	97.1223	0.719424	0.44	1.27183	1.2071	1.4608	1.4591	1.472	1.449	1.3087	1.442				1.5035	1.441	1.4613		1.3853						1.23	1.22 - 1.24	1.47	1.45 - 1.47	1.48	1.47 - 1.49	1.4	1.31 - 1.41	1.47	1.42 - 1.48	1.28	1.26 - 1.28	1.34	1.31 - 1.37	1.49	1.45 - 1.63	1.46	1.46 - 1.48
102	vamb	d__Bacteria;p__Proteobacteria;c__Gammaproteobacteria;o__Pseudomonadales;f__Porticoccaceae;g__HTCC2207;s__	SAR92	2626036	78	42985	46.8261	95.6835	4.31655	2.16	1.11349	1.8002	1.8992	1.8735	1.8653	1.856	1.8552	1.819														1.49	1.41 - 1.51	1.5	1.5 - 1.52	1.46	1.39 - 1.53	1.45	1.45 - 1.47	1.43	1.42 - 1.48	1.44	1.42 - 1.48	1.4	1.39 - 1.45	1.64	1.55 - 1.75	1.74	1.71 - 2.01
[truncated: 42 more columns]

## Sheet: MAG Abundance
Supplemental Table 1. Community Composition based on MAG abundance at each time point
Bin_ID	"Recognizable" name from NCBI taxonomy	May_0	May_1A	May_1B	May_2A	May_2B	May_3A	May_3B	Sept_0	Sept_1A	Sept_1B	Sept_1C	Sept_2A	Sept_2B	Sept_2C	Sept_3A	Sept_3B	Sept_3C	Sept_4A	Sept_4B	Sept_4C
PTR_bin_1	Flavobacteriales	4.12553	19.4939	14.0348	5.20972	10.4384	10.1851	12.0972	0.216145	0.41118	0.299031	0.283284	0.458454	0.395438	0.337621	0.332297	0.340398	0.362454	0.38015	0.350879	0.403335
PTR_bin_2	SAR86	6.92235	41.8614	22.0376	50.1406	70.0459	77.2939	83.782	1.64521	3.1586	2.57952	3.21695	4.45563	4.53112	4.12538	6.21964	6.59619	5.78678	9.78055	9.19125	6.9529
PTR_bin_3	SAR86	8.18919	48.9815	27.215	67.0695	99.5164	124.339	136.273	0.617696	1.07369	0.860997	0.81474	1.33179	1.23065	1.06405	1.05686	1.12935	1.01987	1.35307	1.22366	1.06135
PTR_bin_4	Pelagibacterales	57.8215	225.916	89.3364	90.1498	129.662	143.005	131.396	37.7524	44.3363	52.2287	45.1774	56.6207	55.3256	52.617	24.9769	29.4566	26.9616	29.2172	30.1078	21.8308
PTR_bin_5	SAR92	1.10965	8.6542	15.3304	90.951	114.982	199.688	180.183	0.148956	0.297119	0.279812	0.218847	0.390533	0.340805	0.307625	2.35569	2.74421	2.11431	6.34143	6.78455	5.44979
PTR_bin_6	Flavobacteriales	2.27087	10.8379	9.8605	33.5423	47.7668	72.1132	76.2704	0.42423	0.869493	0.933141	0.886964	1.04196	1.12799	1.08713	1.09119	1.13486	1.16753	1.74633	1.58024	1.6719
PTR_bin_7	OM60_NOR5	6.38837	69.3879	94.3985	384.525	407.89	975.816	861.497	1.08212	5.17759	3.66829	4.42193	10.3424	11.5617	10.8429	84.2748	81.8481	69.9129	148.607	143.269	149.35
PTR_bin_8	SAR86	19.9961	130.715	69.0423	178.535	258.679	308.646	330.673	2.26758	4.44395	3.64076	4.6021	6.80682	7.05258	6.37139	11.4296	11.8294	9.64916	18.9994	18.907	12.2748
PTR_bin_9	SAR86	21.5946	123.975	65.4391	136.004	189.182	269.392	240.48	3.2222	7.22262	5.36735	7.16519	9.67237	10.0193	8.45221	15.111	16.5502	13.7376	22.4585	22.3363	15.6836
PTR_bin_10	SAR92	1.17226	8.49606	13.1224	77.4963	95.5922	168.543	141.252	0.173584	0.343243	0.283924	0.244241	0.395323	0.351302	0.284997	0.820712	0.856699	0.762465	1.58072	1.69835	1.54106
PTR_bin_11	SAR86	11.66	57.6779	28.2728	52.2618	68.8393	95.1434	83.6874	1.15321	2.29424	1.63876	1.97658	2.95906	2.80328	2.30565	3.05328	3.30549	2.6877	3.96556	4.21798	2.83427
PTR_bin_12	OM60_NOR5	8.91119	12.3939	27.7579	26.7411	27.1838	33.4124	52.1132	0.344652	0.702238	0.981484	0.88223	0.690734	0.877922	1.03724	1.15852	0.953854	1.10689	1.28287	0.94236	1.53086
PTR_bin_13	SAR86	14.9742	92.5498	55.9695	165.368	238.291	294.088	329.845	0.88178	1.48969	1.14119	1.28161	2.02735	1.95785	1.61967	2.089	2.27176	2.00393	3.01248	3.03746	2.28582
PTR_bin_14	SAR92	21.822	112.465	77.2965	169.008	204.6	266.496	252.513	3.18333	6.6752	4.7569	5.85066	8.64529	8.98226	7.91954	14.1399	12.3917	11.773	17.0528	16.1123	14.8204
PTR_bin_15	SAR86	11.4875	86.3232	46.0512	103.021	159.407	208.473	218.875	0.691523	1.32699	1.0644	1.11828	1.69664	1.66467	1.41812	1.48813	1.69854	1.46366	2.04494	2.36373	1.67982
PTR_bin_16	Flavobacteriales	4.17046	11.1362	5.42544	3.60111	5.17442	6.92905	5.8315	0.9305	1.78597	1.92084	1.60524	1.38537	1.37932	1.31096	0.63949	0.720777	0.716595	0.67	0.687786	0.696008
PTR_bin_17	Actinobacteriota	5.18647	7.84919	5.63721	3.66354	4.46679	5.83005	6.19466	2.63215	2.6937	3.65696	2.44659	3.31831	3.16986	2.30741	1.18829	1.37992	1.39692	1.21514	1.17671	1.45448
PTR_bin_18	Alpha_Parvibaculales	4.98041	44.6732	21.1064	22.6824	31.6615	44.3812	33.4912	1.00537	5.35827	3.31898	2.64523	6.13643	5.09878	3.60384	6.38342	8.25609	6.95168	6.79577	7.16626	7.23722
PTR_bin_19	Flavobacteriales	2.3721	11.4134	10.5493	35.3083	49.5114	75.3815	80.5153	0.490851	0.95577	1.04122	0.960335	1.12301	1.23662	1.19926	1.18629	1.19793	1.23444	1.73756	1.55437	1.76099
PTR_bin_20	SAR92	1.34219	2.61192	3.6256	16.4573	22.4532	34.0315	30.1554	0.238509	0.490087	0.388603	0.321113	0.493498	0.440941	0.37232	0.486344	0.495605	0.494198	0.565599	0.546921	0.653696
PTR_bin_21	Oceanospirillales_Saccharospirillaceae	1.3245	0.769283	0.573945	0.889292	0.884106	1.62534	1.18285	0.191578	0.539374	0.398764	0.398711	1.80428	1.67113	1.81609	131.638	135.881	174.328	354.134	278.814	370.01
PTR_bin_22	SAR86	15.7256	101.078	54.2074	137.664	200.642	241.315	256.555	1.786	3.54038	2.91603	3.6651	5.22817	5.56048	4.82255	8.81314	9.31143	7.46457	14.7877	14.3062	9.72383
PTR_bin_23	SAR92	1.14913	7.77843	6.89172	34.7833	48.2523	113.206	83.087	0.15892	0.364201	0.345141	0.243646	0.374026	0.35183	0.272004	0.418654	0.406883	0.372853	0.464067	0.502719	0.542484
PTR_bin_24	Pelagibacterales	3.57019	5.75813	2.96964	2.87886	3.95932	5.32283	5.30507	5.97745	7.09105	6.51384	7.51939	8.27384	8.35353	7.83933	5.33091	5.68	4.71069	5.99413	6.03248	4.18831
PTR_bin_25	SAR86	2.33383	3.76361	1.96472	1.88502	2.52369	3.485	3.32164	9.27493	17.5907	16.1234	14.9635	23.1659	22.1601	17.5711	16.4852	18.6013	18.0483	20.8954	20.2092	15.3055
PTR_bin_26	SAR406	5.97439	19.5452	8.37007	6.41595	8.71254	13.7808	12.3907	4.64821	10.2193	10.6114	8.51377	8.37936	8.07154	7.69476	3.24887	4.15099	3.52403	3.51124	4.06656	2.9088
PTR_bin_27	Oceanospirillales_Saccharospirillaceae	0.784445	0.671696	0.484786	0.481878	0.613894	0.921308	0.837976	0.150893	0.320558	0.259116	0.215744	0.375767	0.315396	0.282482	5.58488	4.03164	8.91864	16.9069	9.19189	20.6101
PTR_bin_28	SAR86	5.24049	20.5893	10.8054	19.3186	24.7371	33.1796	32.0286	2.13072	4.43481	3.64884	4.44932	6.15901	6.45627	5.87978	8.7276	9.00297	7.4038	11.9992	12.0575	8.83005
PTR_bin_29	Rhizobiales	4.56468	13.2944	5.49301	5.7311	7.7274	11.5643	10.1721	1.36471	2.13282	1.63238	1.62017	2.48227	2.16762	1.80303	1.51501	1.64093	1.54346	1.58419	1.59387	1.34164
PTR_bin_30	Rhodobacteraceae	9.97451	18.9074	16.1982	15.6234	18.7729	23.8395	35.488	1.827	2.91263	2.59048	2.89879	3.04223	3.49208	3.08337	5.24966	4.49056	4.21496	6.52468	5.7525	6.14366
PTR_bin_31	SAR406	6.95044	19.7534	7.92683	6.13398	8.61904	11.9311	11.3286	1.14889	1.91817	1.47579	1.35339	2.31503	1.97915	1.70202	1.29451	1.45766	1.40258	1.52685	1.43547	1.34364
PTR_bin_32	Flavobacteriales	2.748	6.41917	9.74055	27.1991	34.445	36.532	78.1332	0.657266	1.08835	0.974049	0.934206	1.24169	1.19667	1.14352	0.835022	0.922444	0.928946	1.01762	0.983273	0.99838
PTR_bin_33	SAR86	4.86801	20.4979	10.4595	19.3365	26.8324	37.3435	33.5161	1.88332	4.07425	3.18533	3.66427	5.20981	5.12656	4.44205	6.66044	7.24918	6.06449	9.32602	9.19539	6.64046
PTR_bin_34	Oceanospirillales_Saccharospirillaceae	0.888728	0.931796	2.18621	18.3742	14.6044	22.2266	11.3946	0.178764	0.35407	0.2586	0.227742	0.394183	0.345234	0.278472	0.372649	0.415444	2.70935	0.474184	0.533319	6.21609
PTR_bin_35	Actinobacteriota	5.50297	10.6278	5.95434	4.13847	5.58583	7.12849	7.20941	9.43275	9.64207	13.5489	9.70255	13.9055	12.6134	8.35106	4.20844	4.99931	5.11771	3.84783	4.13962	4.35118
PTR_bin_36	Caulobacterales	3.27142	7.90882	7.55328	15.4085	19.7257	27.4071	44.5334	0.578371	1.0536	0.77984	0.69256	1.21612	1.06217	0.892752	0.830493	0.824955	0.871799	0.944696	0.843535	0.917917
PTR_bin_37	OM60_NOR5	1.53704	2.2554	4.26986	7.36008	8.77718	11.6017	14.9598	0.13395	0.317712	0.260414	0.222524	0.293604	0.289909	0.246667	0.335006	0.324436	0.341904	0.380446	0.328368	0.460809
PTR_bin_38	Flavobacteriales	6.64313	41.1002	20.1576	18.716	29.0375	32.3271	36.1997	1.30322	2.02747	2.1181	1.97454	2.44257	2.32714	2.28439	1.41199	1.52523	1.57359	1.66793	1.63258	1.53259
PTR_bin_39	Flavobacteriales	8.12016	31.2187	15.3754	13.7795	20.657	23.8028	26.4506	2.14755	3.83488	4.58365	4.30782	4.20408	4.29881	4.82988	2.40505	2.51315	2.72437	2.81554	2.49598	2.54459
PTR_bin_40	Flavobacteriales	3.66384	8.96829	5.48918	3.4905	5.29857	6.9428	7.93828	4.5411	12.9562	11.28	11.8557	10.1126	10.5162	10.9813	4.51151	5.06698	6.35589	4.40454	4.32394	5.6354
PTR_bin_41	Vibrio	1.12983	1.17982	0.90899	2.21839	2.63713	3.71731	3.1019	0.262484	0.611795	0.497714	0.496885	0.957534	1.07749	1.26526	15.6434	7.5237	19.6842	13.6998	6.8608	19.3376
PTR_bin_42	Balneolaceae	2.63469	5.93891	2.8458	1.91868	2.51059	3.34326	2.81698	1.6369	4.06004	3.02277	3.10408	3.38605	3.25785	3.15068	1.75873	1.98134	1.65488	1.55931	1.61908	1.4482
PTR_bin_43	MGIIB_Archaea	4.59859	5.14388	1.7864	0.799403	0.707331	1.20842	0.913903	0.182544	0.313851	0.214739	0.186075	0.311273	0.280393	0.214581	0.202758	0.216851	0.229528	0.23628	0.243692	0.247524
PTR_bin_44	SAR92	2.23712	19.3312	15.1294	43.5015	66.2697	76.4027	65.3399	0.245094	0.51725	0.437408	0.367601	0.515029	0.465814	0.388521	0.531806	0.521246	0.542326	0.559831	0.526762	0.68633
PTR_bin_45	OM60_NOR5	4.27825	30.5016	34.0896	105.975	110.358	199.477	180.517	0.127141	0.362989	0.256925	0.253412	0.411913	0.425616	0.379624	1.44183	1.46754	1.23947	2.18411	2.32344	2.17538
PTR_bin_46	SAR92	1.44291	19.9641	19.9095	98.9943	145.204	266.967	196.982	0.184417	0.451127	0.310733	0.295454	0.584697	0.533943	0.40194	1.48688	1.72335	1.45197	2.49446	2.47407	2.26595
PTR_bin_47	SAR86	6.79335	21.1902	10.1867	14.8615	20.6766	20.3266	21.4051	6.32986	9.51248	8.06938	9.39374	12.7996	12.9724	10.7185	10.2467	10.4454	8.96353	12.4185	12.0458	7.93099
PTR_bin_48	SAR86	3.02772	8.21491	4.37398	7.70915	10.9393	13.1922	14.2128	2.90021	5.61324	4.68044	6.04328	8.23569	8.62179	7.98748	13.4225	14.0541	11.5215	21.5626	20.8767	14.6603
PTR_bin_49	Oceanospirillales_OM182	4.458	21.2408	17.2599	34.2098	48.8547	52.4917	55.4997	0.166166	0.368805	0.375677	0.271391	0.354519	0.332124	0.252334	0.459866	0.469666	0.435973	0.564204	0.610317	0.627432
PTR_bin_50	SAR116	7.24015	13.9084	8.67831	7.43946	8.84292	11.6885	10.3459	12.5665	22.674	12.1972	16.1075	21.3669	19.5183	16.2599	19.3256	21.6287	17.3084	17.3755	18.2082	17.7397
PTR_bin_51	Gamma_UBA4421	3.73178	14.7171	11.6841	22.5236	26.2391	44.6171	40.5989	0.281269	0.688873	0.498668	0.478766	0.802182	0.785301	0.623993	1.70178	1.75382	1.37861	2.09742	2.24426	2.02044
PTR_bin_52	Oceanospirillales_Saccharospirillaceae	1.58353	1.63151	1.1416	1.72589	7.58367	3.02319	8.25636	0.345552	0.73776	0.565961	0.488455	0.784079	0.659433	0.578428	0.930644	0.758919	4.92206	1.612	0.906582	22.1607
PTR_bin_53	SAR406	9.09042	31.3333	12.9629	9.75855	13.4802	19.9784	17.3471	0.706672	1.23687	0.979666	0.91038	1.33765	1.19519	1.06132	0.799681	0.871703	0.873106	0.85433	0.845947	0.821474
PTR_bin_54	Rhodobacteraceae	7.26282	15.6286	8.24208	7.22059	9.95472	12.2596	12.3823	5.99262	9.44109	7.92999	8.37537	8.98629	8.7257	7.11177	5.07863	5.18988	4.6831	5.093	4.76836	4.31459
PTR_bin_55	SAR116	3.17089	6.00502	3.13767	2.54311	3.13905	4.06482	3.46173	4.06824	7.95235	4.19141	5.23957	7.48645	6.41908	4.6819	4.70546	5.32741	4.17478	4.1459	4.39746	3.703
PTR_bin_56	Rhodobacteraceae	6.4408	10.9272	7.90693	5.36195	6.74951	9.58443	13.1671	0.497891	1.03719	1.0146	0.823403	0.99472	1.04568	0.798914	1.09289	1.11868	1.03587	1.11136	1.21234	1.27979
PTR_bin_57	Prochlorococcus	45.2982	104.681	51.7523	54.6941	74.196	80.5637	79.3701	15.7693	17.2131	17.1003	17.3273	20.3027	19.9904	17.7548	9.13949	9.26933	8.58346	10.0702	9.63221	6.9852
PTR_bin_58	Rhodobacteraceae	5.21913	12.2041	5.82303	5.55212	7.19155	10.9604	11.6817	0.727613	1.25776	0.952043	0.881057	1.50797	1.25354	1.11299	0.995726	1.08021	1.05764	1.06555	1.09673	1.08956
PTR_bin_59	SAR92	9.89767	29.562	17.3488	13.2936	41.7701	27.0168	44.8911	0.601571	0.851365	0.613272	0.525993	0.808835	0.704671	0.594984	0.695865	0.710147	0.768512	0.75284	0.762118	0.929073
PTR_bin_60	Gamma_UBA4421	2.70016	5.75368	4.31847	4.548	5.14546	7.08833	6.53948	1.40331	3.13558	2.13174	2.30442	3.39288	3.49551	2.69716	5.71196	4.93225	4.27316	5.3334	5.45992	5.10412
PTR_bin_61	SAR92	2.7943	7.06348	3.45878	5.13242	5.71748	8.16104	6.29862	0.820265	1.70268	1.25631	1.28039	2.26454	2.02508	1.59364	2.01362	2.10384	1.58251	2.32995	2.50457	1.67851
PTR_bin_62	Flavobacteriales	8.30582	19.1505	9.60803	7.7786	11.0069	13.4052	12.579	7.14079	8.6956	9.69391	8.90537	7.93004	8.25456	8.34541	3.72607	3.79792	3.83053	4.33497	3.88292	3.80148
PTR_bin_63	Flavobacteriales	3.66747	9.54542	4.6434	4.25388	6.25055	8.06906	7.68821	3.22422	6.44979	9.04255	8.8584	7.94305	8.59159	10.1956	3.80786	4.56814	4.89337	4.42459	4.44173	4.26826
PTR_bin_64	MGIIA_Archaea	1.27217	1.01855	0.63846	0.503666	0.669671	0.989284	0.995607	3.28881	5.94971	3.00326	2.57023	3.97042	2.87657	1.79805	1.44826	1.46559	1.2676	1.11591	1.04504	0.972225
PTR_bin_65	Alpha_Parvibaculales	7.06678	24.221	13.7179	11.9187	16.7429	19.8912	16.0263	5.2725	12.552	6.47092	8.42593	12.8871	12.0632	10.0884	12.5052	15.9216	13.0524	12.8305	13.5817	13.9019
PTR_bin_66	Pelagibacterales	18.284	58.7348	27.4841	27.9855	43.5636	42.5421	49.2624	7.0937	8.51289	8.91864	9.93177	10.1234	11.4564	10.9637	9.36739	10.0307	8.59044	12.8661	12.5769	9.08705
PTR_bin_67	Methylophilaceae	5.72077	13.4685	6.32519	6.54867	8.59249	10.1178	9.59798	4.4042	7.32416	7.74011	7.01957	7.94897	7.94096	6.51089	4.51867	5.03638	4.85012	4.76841	4.68546	4.37863
PTR_bin_68	Gamma_GCA_002705445	2.62639	5.40394	2.60918	2.41296	3.42888	4.28906	4.36304	5.31088	7.32956	8.9248	6.99759	8.91349	9.11216	7.00313	4.05959	4.71071	4.51983	4.69322	4.57482	4.03365
PTR_bin_69	Verrucomicrobiae	3.84686	14.3561	6.46049	4.5603	6.48995	7.67656	7.90789	0.98672	1.94966	1.28803	1.28253	1.90458	1.63034	1.2578	1.11232	1.15443	1.1066	1.08933	1.20244	1.02161
PTR_bin_70	Flavobacteriales	3.55069	7.98953	8.64373	30.2446	42.8606	41.118	85.2152	0.944116	1.61977	1.40737	1.4053	1.96327	1.75246	1.68488	1.65118	1.69569	1.79417	2.32382	2.12074	2.37793
PTR_bin_71	Flavobacteriales	5.01148	11.5537	5.89358	4.95709	6.99595	9.04391	8.64437	2.58634	5.14419	6.3696	5.72751	5.42311	5.20622	6.32098	2.2805	2.85518	3.1619	2.66951	2.62728	2.87009
PTR_bin_72	Rhodobacteraceae	11.8599	40.8355	17.0281	15.638	20.6033	29.9303	28.5164	1.93781	2.84659	2.27815	2.46935	2.84238	2.7118	2.27897	1.75942	1.77092	1.61787	1.74563	1.71648	1.49959
PTR_bin_74	Flavobacteriales	3.31716	6.74453	8.54131	30.8725	39.4783	38.3469	60.2119	0.810617	1.4118	1.22128	1.18076	1.68057	1.52884	1.43567	1.29463	1.35292	1.47089	1.87564	1.66783	1.88938
PTR_bin_75	OM60_NOR5	1.47954	4.86228	4.78442	12.9935	14.2285	29.9567	24.4397	0.604181	2.14502	1.5442	1.647	2.98141	3.13206	2.93156	10.649	10.2818	9.75099	15.0698	14.1692	16.1933
PTR_bin_76	Rhodobacteraceae	31.3539	43.3076	32.67	23.6063	29.7073	30.6021	32.9109	3.94837	4.047	3.95542	4.28129	3.80026	4.22602	4.14296	2.41992	2.47313	2.43473	2.46293	2.27415	2.29041
PTR_bin_77	SAR86	6.55544	26.1437	11.3322	14.134	21.0684	22.7191	22.1235	2.55489	4.45362	3.75594	4.05712	5.55044	5.2993	4.22674	4.12429	4.78054	4.27456	5.72432	5.89305	4.1274
PTR_bin_78	Flavobacteriales	6.23937	11.8736	8.83259	8.12787	10.8144	12.8111	15.4847	1.49096	2.37191	2.27514	2.20117	2.76919	2.59958	2.62494	1.63254	1.80919	1.82934	1.87413	1.85608	1.79552
PTR_bin_79	Oceanospirillales_Saccharospirillaceae	0.658949	0.747521	9.20837	97.9609	154.41	226.316	148.892	0.1267	0.239546	0.173883	0.16287	0.274454	0.240348	0.214346	5.30718	13.437	9.5797	38.3776	95.7067	73.0801
PTR_bin_80	Rhizobiales	8.18634	27.5746	11.3751	13.4752	18.4123	19.2452	18.5737	1.02874	1.52755	1.30069	1.33077	1.84971	1.7888	1.47635	1.25567	1.38618	1.20095	1.51322	1.52237	1.21387
PTR_bin_81	SAR116	6.44755	9.95718	6.20478	3.67785	4.6898	5.7675	5.46491	2.51572	4.50687	2.62146	2.96292	3.80351	3.42878	2.58341	2.79853	2.96929	2.40472	2.27703	2.35533	2.35598
PTR_bin_82	Pelagibacterales	7.58702	21.8506	9.46051	9.67863	13.9139	15.5809	12.8821	10.1302	11.5483	13.0702	11.2609	14.3232	14.4407	13.2502	7.53894	8.64632	8.17262	8.94633	8.79887	7.03772
PTR_bin_83	Flavobacteriales	4.65662	6.43031	3.61314	2.34464	3.441	4.37346	4.02883	0.281587	0.517572	0.41032	0.380464	0.534997	0.510019	0.439788	0.389209	0.400175	0.417664	0.451627	0.401985	0.464267
PTR_bin_84	SAR86	3.31876	6.50796	3.50864	4.4057	5.74546	6.77007	7.27212	3.96034	6.30163	4.81517	5.63444	7.48686	7.35517	6.35336	6.33565	6.63055	5.79404	7.78553	7.9959	5.65951
PTR_bin_85	Alpha_Parvibaculales	2.2195	6.28959	3.30332	3.31919	4.45705	5.72966	5.01731	1.3323	2.48168	1.48435	1.81878	2.33002	2.2015	1.74797	1.78773	2.16216	1.89959	1.86545	1.91844	1.75159
PTR_bin_86	Pelagibacterales	9.32579	30.7429	12.5683	13.0871	19.4662	21.2164	17.4449	19.5458	21.5452	25.0937	21.5752	26.4928	27.8482	25.5271	13.86	15.9973	14.8344	17.0725	17.026	12.8428
PTR_bin_87	Alteromondaceae	1.12737	1.74675	1.6471	7.01191	10.7641	12.8172	14.0946	0.275596	0.528257	0.380298	0.358095	0.659383	0.561782	0.469922	1.07498	0.999305	1.07425	1.93751	1.89703	1.8492
PTR_bin_88	OM60_NOR5	1.37662	5.22754	5.14202	13.7146	14.9799	31.9185	25.6372	1.77418	6.47734	4.31628	5.18324	9.67344	10.7152	10.1449	38.1197	38.2613	33.466	53.6936	51.1303	57.4606
PTR_bin_89	Flavobacteriales	1.833	2.25103	1.59681	1.49376	1.99667	2.58575	2.95229	1.25513	3.46934	4.27485	4.50249	3.17567	3.99301	4.7389	2.24239	2.16496	2.73249	2.33063	2.08598	2.73751
PTR_bin_90	Gamma_UBA4421	5.51645	22.8687	18.5801	33.4589	38.282	55.6492	51.3914	0.319744	0.776749	0.553022	0.529564	0.834471	0.795331	0.648475	1.39681	1.43095	1.16576	1.53177	1.58585	1.56743
PTR_bin_91	Rhodobacteraceae	7.04941	21.5068	10.5171	16.4481	23.894	39.3854	49.0116	0.520318	0.880117	0.662938	0.663725	1.03256	0.958451	0.773517	0.817721	0.947524	0.831822	1.09435	1.24012	0.990338
PTR_bin_92	Alteromondaceae	1.11439	2.52408	3.69677	21.8307	30.9461	23.3155	36.6365	0.243927	0.500609	0.38748	0.356171	0.689143	0.661851	0.67073	5.83245	4.54014	6.64143	8.98298	6.29465	10.9014
PTR_bin_93	SAR86	5.03707	19.4709	9.89368	14.0831	21.4959	19.6843	24.6103	0.95945	1.78987	1.34637	1.43482	2.38085	2.1925	1.84726	1.69932	1.76408	1.6079	2.00354	1.94028	1.61674
PTR_bin_94	MGIIB	5.17906	6.62441	2.59507	0.655395	0.595595	0.82886	0.897282	0.664922	0.670533	0.368145	0.338204	0.52191	0.441325	0.308245	0.245093	0.251633	0.26444	0.20662	0.183427	0.236453
PTR_bin_95	SAR86	7.07587	34.6131	13.8462	15.5625	24.3845	27.6773	24.297	2.43132	4.44534	4.27181	3.56829	5.59962	5.25331	4.4643	3.74105	4.11115	4.05442	4.47351	4.76552	3.74504
PTR_bin_96	Flavobacteriales	4.82836	10.5107	7.40285	4.04179	6.05041	7.2249	7.01061	0.789202	1.19575	1.15557	1.13902	1.02534	1.01743	0.981783	0.617169	0.571583	0.602291	0.653074	0.59373	0.639576
PTR_bin_97	SAR86	15.0033	62.1948	30.783	53.3098	67.8205	70.8676	73.6372	0.822191	1.36966	1.05852	1.22352	1.74799	1.65412	1.37982	1.41455	1.48193	1.2901	1.71236	1.73732	1.31111
PTR_bin_98	SAR92	2.24567	4.98093	2.44072	3.49381	3.62434	5.43215	3.999	1.2982	2.50057	1.8791	1.95027	3.42688	3.03158	2.28047	2.98881	3.27174	2.09793	3.61172	3.93424	2.09354
PTR_bin_99	Flavobacteriales	4.60095	12.7035	8.78703	4.63862	6.53627	8.9094	8.67506	0.678746	1.43516	1.62409	1.6335	1.39347	1.49905	1.65318	0.965029	0.96678	1.09141	1.08476	0.931554	1.20367
PTR_bin_100	Pelagibacterales	4.12986	7.80521	3.85747	3.8901	5.25	6.94364	6.19791	10.7859	12.8493	14.0375	13.4329	14.4312	15.2577	14.063	9.05529	9.78116	9.20246	11.1067	10.663	8.2513
PTR_bin_101	Oceanospirillales_OM182	2.86089	6.54344	3.62791	3.79076	4.7004	6.34042	5.6345	0.455272	0.997283	0.712651	0.718995	1.05828	0.955905	0.8236	0.843861	0.964346	0.806714	0.930714	0.93509	0.859004
PTR_bin_102	SAR92	1.50805	5.05664	5.74419	19.1813	20.807	43.7154	40.6612	0.163282	0.362968	0.267965	0.264925	0.419978	0.410652	0.364412	1.00018	0.856947	0.899453	1.44128	1.38043	1.38867

## Sheet: Sample Metadata
Supplemental Table 1. Reads, total cell abundances and time for each sample
Sample	Metagenomic reads	Cell abundance per mL	time (h)
May_0	17177981	156565	0
May_1A	15984954	438382	18
May_2A	14582594	556676	36
May_3A	23462918	1.0629e+06	42
May_1B	26251816	266161	18
May_2B	16679986	721939	36
May_3B	17924101	1.04377e+06	42
Sept_0	6715038	55667.6	0
Sept_1A	7431504	87676.4	11
Sept_2A	6504778	107160	20
Sept_3A	11240212	138473	37
Sept_4A	5455525	237979	44
Sept_1B	5944214	83501.4	11
Sept_2B	5491199	109248	20
Sept_3B	9382504	150302	37
Sept_4B	4420038	245633	44
Sept_1C	7824472	75151.2	11
Sept_2C	5690939	91851.5	20
Sept_3C	9490221	141256	37
Sept_4C	11760742	240762	44
