# Supplementary material for: Benchmarking microbial growth rate predictions from metagenomes
Source: ISME J. 2020 Sep 16;15(1):183–95. doi: 10.1038/s41396-020-00773-1 (PMC7852909; doi:10.1038/s41396-020-00773-1)
Supplement: Supplementary file 5 — Supplemental Table 2 [file 41396_2020_773_MOESM5_ESM.xlsx]

## Sheet: iRep
Supplementable Table 2. Correlation analysis between observed growth rates and iRep
Taxon	PTR method	Pearson r	p-value	n
All	iRep	-0.26	0.06	53
Flavobacteriales	iRep	0.42	0.2	11
Gamma_UBA4421	iRep	-0.54	0.35	5
Oceanospirillales_Saccharospirillaceae	iRep	0.78	0.22	4
Rhodobacteraceae	iRep	0.01	0.99	6
SAR406	iRep	-0.83	0.17	4
SAR86	iRep	-0.08	0.8	12
SAR92	iRep	-0.88	0.32	3

## Sheet: GRiD
Supplementable Table 2. Correlation analysis between observed growth rates and GRiD
Taxon	PTR method	Pearson r	p-value	n
Actinobacteriota	GRiD	-0.99	0.09	3
All	GRiD	0.08	0.19	273
Alteromonadaceae	GRiD	-0.75	3.8e-05	23
Balneolaceae	GRiD	-0.5	0.39	3
Flavobacteriales	GRiD	-0.16	0.34	38
Gamma_GCA_002705445	GRiD	-0.18	0.77	5
Gamma_UBA4421	GRiD	-0.03	0.88	26
Oceanospirillales_OM182	GRiD	0.49	0.18	9
Oceanospirillales_Saccharospirillaceae	GRiD	0.4	0.22	11
OM60_NOR5	GRiD	-0.36	0.43	7
Parvibaculales	GRiD	0.48	0.23	8
Pelagibacterales	GRiD	-0.84	0.0024	10
Rhizobiales	GRiD	-0.16	0.73	7
Rhodobacteraceae	GRiD	-0.23	0.21	31
SAR116	GRiD	-0.68	0.32	4
SAR406	GRiD	0.14	0.79	6
SAR86	GRiD	0.06	0.7	43
SAR92	GRiD	0.27	0.1	38

## Sheet: DEMIC
Supplementable Table 2. Correlation analysis between observed growth rates and DEMIC
Taxon	PTR method	Pearson r	p-value	n
Actinobacteriota	DEMIC	-0.49	0.51	4
All	DEMIC	0.06	0.2	453
Alteromonadaceae	DEMIC	0.78	0.039	7
Balneolaceae	DEMIC	0.89	0.3	3
Caulobacterales	DEMIC	0.65	0.35	4
Flavobacteriales	DEMIC	-0.27	0.044	56
Gamma_GCA_002705445	DEMIC	-0.75	0.46	3
Gamma_UBA4421	DEMIC	-0.3	0.3	14
Oceanospirillales_OM182	DEMIC	0.92	0.00044	9
Oceanospirillales_Saccharospirillaceae	DEMIC	0.63	0.0022	21
OM60_NOR5	DEMIC	0.14	0.32	53
Parvibaculales	DEMIC	0.08	0.67	30
Pelagibacterales	DEMIC	-0.02	0.91	32
Prochlorococcus	DEMIC	0.12	0.82	6
Rhizobiales	DEMIC	0.79	0.062	6
Rhodobacteraceae	DEMIC	0.48	0.0054	32
SAR116	DEMIC	-0.19	0.5	15
SAR406	DEMIC	-0.12	0.73	11
SAR86	DEMIC	0.01	0.92	94
SAR92	DEMIC	0.12	0.41	49
Vibrio	DEMIC	0.48	0.52	4

## Sheet: irepinsert
Supplementable Table 2. Correlation analysis between observed growth rates and iRep calculated with specific insert sizes
Insert size	Taxon	PTR method	Pearson r	p-value	n
100 - 350	all	iRep	-0.17	0.57	13
200 - 450	all	iRep	-0.24	0.32	19
300 - 550	all	iRep	0.49	0.02	11
100 - 350	Flavobacteriales	iRep	-0.31	0.55	6
200 - 450	Flavobacteriales	iRep	0.24	0.57	8
300 - 550	Flavobacteriales	iRep	0.98	0.003	5
100 - 350	SAR86	iRep	0.0018	0.99	3
200 - 450	SAR86	iRep	-0.23	0.62	7
300 - 550	SAR86	iRep	-0.64	0.24	5

## Sheet: Gridinsert
Supplementable Table 2. Correlation analysis between observed growth rates and iRep calculated with specific insert sizes
Insert size	Taxon	PTR method	Pearson r	p-value	n
100 - 350	Actinobacteriota	GRiD	-0.99	0.09	3
200 - 450	Actinobacteriota	GRiD	-0.99	0.09	3
300 - 550	Actinobacteriota	GRiD	-0.21	0.87	3
400 - 650	Actinobacteriota	GRiD	0.89	0.3	3
100 - 350	All	GRiD	0.14	0.03	234
200 - 450	All	GRiD	0.14	0.02	257
300 - 550	All	GRiD	0.03	0.64	252
400 - 650	All	GRiD	0.04	0.75	248
100 - 350	Alteromonadaceae	GRiD	-0.74	0.0001	21
200 - 450	Alteromonadaceae	GRiD	-0.46	0.036	21
300 - 550	Alteromonadaceae	GRiD	-0.52	0.022	19
400 - 650	Alteromonadaceae	GRiD	-0.64	0.0042	18
100 - 350	Flavobacteriales	GRiD	0.19	0.3	32
200 - 450	Flavobacteriales	GRiD	0.21	0.22	36
300 - 550	Flavobacteriales	GRiD	0.09	0.67	35
400 - 650	Flavobacteriales	GRiD	0.23	0.18	35
100 - 350	Gamma_GCA_002705445	GRiD	-0.67	0.33	4
200 - 450	Gamma_GCA_002705445	GRiD	-0.39	0.52	5
300 - 550	Gamma_GCA_002705445	GRiD	-0.18	0.77	5
400 - 650	Gamma_GCA_002705445	GRiD	0.3	0.62	5
100 - 350	Gamma_UBA4421	GRiD	0.06	0.78	24
200 - 450	Gamma_UBA4421	GRiD	-0.09	0.67	26
300 - 550	Gamma_UBA4421	GRiD	-0.15	0.46	26
400 - 650	Gamma_UBA4421	GRiD	-0.2	0.33	26
100 - 350	Oceanospirillales_OM182	GRiD	0.31	0.46	8
200 - 450	Oceanospirillales_OM182	GRiD	0.2	0.61	9
300 - 550	Oceanospirillales_OM182	GRiD	0.05	0.9	9
400 - 650	Oceanospirillales_OM182	GRiD	0.19	0.62	9
100 - 350	Oceanospirillales_Saccharospirillaceae	GRiD	-0.44	0.56	4
200 - 450	Oceanospirillales_Saccharospirillaceae	GRiD	-0.11	0.89	4
300 - 550	Oceanospirillales_Saccharospirillaceae	GRiD	0.26	0.74	4
400 - 650	Oceanospirillales_Saccharospirillaceae	GRiD	-0.02	0.98	4
100 - 350	OM60_NOR5	GRiD	-0.43	0.39	6
200 - 450	OM60_NOR5	GRiD	-0.05	0.94	5
300 - 550	OM60_NOR5	GRiD	-0.56	0.33	4
400 - 650	OM60_NOR5	GRiD	-0.59	0.41	4
100 - 350	Parvibaculales	GRiD	0.61	0.27	5
200 - 450	Parvibaculales	GRiD	0.52	0.29	6
300 - 550	Parvibaculales	GRiD	0.19	0.72	6
400 - 650	Parvibaculales	GRiD	0.05	0.93	6
100 - 350	Pelagibacterales	GRiD	-0.19	0.63	9
200 - 450	Pelagibacterales	GRiD	-0.29	0.42	10
300 - 550	Pelagibacterales	GRiD	-0.57	0.085	10
400 - 650	Pelagibacterales	GRiD	-0.51	0.13	10
100 - 350	Rhizobiales	GRiD	0.23	0.66	6
200 - 450	Rhizobiales	GRiD	0.33	0.47	7
300 - 550	Rhizobiales	GRiD	-0.33	0.47	7
400 - 650	Rhizobiales	GRiD	-0.18	0.7	7
100 - 350	Rhodobacteraceae	GRiD	-0.05	0.8	28
200 - 450	Rhodobacteraceae	GRiD	-0.17	0.36	31
300 - 550	Rhodobacteraceae	GRiD	-0.13	0.49	31
400 - 650	Rhodobacteraceae	GRiD	0.24	0.21	29
100 - 350	SAR116	GRiD	-0.52	0.65	3
200 - 450	SAR116	GRiD	-0.07	0.93	4
300 - 550	SAR116	GRiD	0.4	0.6	4
400 - 650	SAR116	GRiD	0.87	0.13	4
100 - 350	SAR406	GRiD	0.65	0.24	5
200 - 450	SAR406	GRiD	0.83	0.04	6
300 - 550	SAR406	GRiD	0.75	0.09	6
400 - 650	SAR406	GRiD	0.74	0.09	6
100 - 350	SAR86	GRiD	0.09	0.59	39
200 - 450	SAR86	GRiD	0.14	0.37	43
300 - 550	SAR86	GRiD	-0.04	0.8	43
400 - 650	SAR86	GRiD	-0.02	0.9	43
100 - 350	SAR92	GRiD	-0.39	0.02	35
200 - 450	SAR92	GRiD	-0.41	0.01	38
300 - 550	SAR92	GRiD	-0.48	0.0026	37
400 - 650	SAR92	GRiD	-0.56	0.0003	36

## Sheet: iRepRegression
Supplementable Table 2. Correlation analysis between regression-based growth rates and iRep
Taxon	PTR method	Pearson r	p-value	n
All	iRep	-0.28	0.04	53
Flavobacteriales	iRep	0.41	0.21	11
Gamma_UBA4421	iRep	-0.48	0.41	5
Oceanospirillales_Saccharospirillaceae	iRep	0.75	0.26	4
Rhodobacteraceae	iRep	0.015	0.98	6
SAR406	iRep	-0.82	0.18	4
SAR86	iRep	-0.095	0.77	12
SAR92	iRep	-0.86	0.34	3

## Sheet: GRiDRegression
Supplementable Table 2. Correlation analysis between regression-based growth rates and GRiD
Taxon	PTR method	Pearson r	p-value	n
All	GRiD	0.076	0.21	268
Actinobacteriota	GRiD	-0.99	0.09	3
Alpha_Parvibaculales	GRiD	0.6	0.088	9
Alteromondaceae	GRiD	-0.76	2.6e-05	23
Balneolaceae	GRiD	-0.64	0.56	3
Flavobacteriales	GRiD	-0.17	0.31	38
Gamma_GCA_002705445	GRiD	-0.26	0.67	5
Gamma_UBA4421	GRiD	0.022	0.92	26
MGIIA_Archaea	GRiD	0	n/a	1
Oceanospirillales_OM182	GRiD	0.47	0.2	9
Oceanospirillales_Saccharospirillaceae	GRiD	0.39	0.24	11
OM60_NOR5	GRiD	-0.35	0.44	7
Pelagibacterales	GRiD	-0.85	0.0018	10
Rhizobiales	GRiD	-0.23	0.62	7
Rhodobacteraceae	GRiD	-0.18	0.34	30
SAR116	GRiD	-0.76	0.24	4
SAR406	GRiD	0.15	0.78	6
SAR86	GRiD	-0.023	0.89	40
SAR92	GRiD	-0.24	0.16	36

## Sheet: DEMICRegression
Supplementable Table 2. Correlation analysis between regression-based growth rates and DEMIC
Taxon	PTR method	Pearson r	p-value	n
All	DEMIC	-0.0029	0.95	482
Actinobacteriota	DEMIC	-0.61	0.39	4
Alpha_Parvibaculales	DEMIC	0.14	0.4	31
Alteromondaceae	DEMIC	0.73	0.06	7
Balneolaceae	DEMIC	0.96	0.18	3
Caulobacterales	DEMIC	0.72	0.28	4
Flavobacteriales	DEMIC	-0.29	0.037	52
Gamma_GCA_002705445	DEMIC	-0.77	0.44	3
Gamma_UBA4421	DEMIC	-0.22	0.47	13
MGIIA_Archaea	DEMIC	n/a	n/a	1
Oceanospirillales_OM182	DEMIC	0.91	0.000659	9
Oceanospirillales_Saccharospirillaceae	DEMIC	0.61	0.0032	21
OM60_NOR5	DEMIC	0.15	0.28	53
Pelagibacterales	DEMIC	-0.0062	0.97	35
Prochlorococcus	DEMIC	0.12	0.82	6
Rhizobiales	DEMIC	0.73	0.09	6
Rhodobacteraceae	DEMIC	0.43	0.015	31
SAR116	DEMIC	-0.22	0.43	15
SAR406	DEMIC	-0.052	0.88	11
SAR86	DEMIC	-0.046	0.61	125
SAR92	DEMIC	0.052	0.73	48
Vibrio	DEMIC	0.38	0.62	4

## Sheet: Regression Growth Rates
Supplemental Table 2. MAG Growth Rates based on significant regression
Bin_ID	"Recognizable" name from NCBI taxonomy	Growth_Rate (d-1)	Regression p-value	Sample interval
PTR_bin_18	Alpha_Parvibaculales	0.89653	0.018498	Sept_1C-3C
PTR_bin_65	Alpha_Parvibaculales	0.398747	0.0470558	Sept_1C-3C
PTR_bin_85	Alpha_Parvibaculales	0.413686	0.0228157	May_1B-3B
PTR_bin_87	Alteromondaceae	0.637836	0.0435376	Sept_2C-4C
PTR_bin_87	Alteromondaceae	0.881558	0.0415314	Sept_1B-3B
PTR_bin_87	Alteromondaceae	0.660264	0.0241089	Sept_1A-3A
PTR_bin_87	Alteromondaceae	1.96075	0.0362713	May_1A-3A
PTR_bin_36	Caulobacterales	0.726597	0.0428266	Sept_0-2B
PTR_bin_36	Caulobacterales	1.1978	0.0251857	May_0-2B
PTR_bin_1	Flavobacteriales	0.537179	0.0412094	Sept_2C-4C
PTR_bin_1	Flavobacteriales	0.724247	0.00925717	Sept_0-2B
PTR_bin_19	Flavobacteriales	2.03911	0.0072712	May_1B-3B
PTR_bin_19	Flavobacteriales	2.02562	0.0065144	May_0-2B
PTR_bin_32	Flavobacteriales	1.68566	0.000342881	May_0-2B
PTR_bin_6	Flavobacteriales	2.05913	0.0143268	May_1B-3B
PTR_bin_6	Flavobacteriales	2.03078	0.0132007	May_0-2B
PTR_bin_62	Flavobacteriales	0.187708	0.0126921	May_0-2B
PTR_bin_63	Flavobacteriales	0.355444	0.0421835	May_0-2B
PTR_bin_70	Flavobacteriales	2.25292	0.0346451	May_1B-3B
PTR_bin_70	Flavobacteriales	1.66984	0.0415724	May_1A-3A
PTR_bin_71	Flavobacteriales	0.2224	0.0102878	May_0-2B
PTR_bin_73	Flavobacteriales	1.9733	0.0227266	May_1B-3B
PTR_bin_51	Gamma_UBA4421	1.16455	0.0235899	Sept_1C-3C
PTR_bin_51	Gamma_UBA4421	1.06574	0.0388701	Sept_1B-3B
PTR_bin_51	Gamma_UBA4421	1.23274	0.00564346	Sept_0-2B
PTR_bin_51	Gamma_UBA4421	1.15742	0.0106833	Sept_0-2B
PTR_bin_60	Gamma_UBA4421	0.640042	0.00905952	Sept_2C-4C
PTR_bin_60	Gamma_UBA4421	0.45342	0.0435042	Sept_1B-3B
PTR_bin_90	Gamma_UBA4421	0.872423	0.0307583	Sept_2C-4C
PTR_bin_90	Gamma_UBA4421	0.871272	0.0258631	Sept_1B-3B
PTR_bin_90	Gamma_UBA4421	1.09721	0.0373739	Sept_0-2B
PTR_bin_90	Gamma_UBA4421	1.00503	0.0270885	May_1B-3B
PTR_bin_67	Methylophilaceae	0.41504	0.0104815	May_1B-3B
PTR_bin_101	Oceanospirillales_OM182	0.893315	0.0394415	Sept_0-2B
PTR_bin_101	Oceanospirillales_OM182	0.331009	0.0158898	May_0-2B
PTR_bin_49	Oceanospirillales_OM182	1.5961	0.0479957	May_0-2B
PTR_bin_27	Oceanospirillales_Saccharospirillaceae	0.753457	0.0147516	Sept_2C-4C
PTR_bin_27	Oceanospirillales_Saccharospirillaceae	3.41411	0.0324203	Sept_1B-3B
PTR_bin_27	Oceanospirillales_Saccharospirillaceae	3.80718	0.00046932	Sept_1A-3A
PTR_bin_34	Oceanospirillales_Saccharospirillaceae	3.12537	0.0167517	Sept_2C-4C
PTR_bin_34	Oceanospirillales_Saccharospirillaceae	0.531768	0.00271827	Sept_2C-4C
PTR_bin_34	Oceanospirillales_Saccharospirillaceae	0.790362	0.00804051	Sept_0-2B
PTR_bin_79	Oceanospirillales_Saccharospirillaceae	5.74481	0.0399841	Sept_2C-4C
PTR_bin_79	Oceanospirillales_Saccharospirillaceae	5.92995	0.0254248	Sept_1B-3B
PTR_bin_79	Oceanospirillales_Saccharospirillaceae	0.76548	0.0408144	Sept_0-2B
PTR_bin_79	Oceanospirillales_Saccharospirillaceae	3.63781	0.0122762	May_0-2B
PTR_bin_12	OM60_NOR5	0.999482	0.0171092	May_1A-3A
PTR_bin_37	OM60_NOR5	1.62378	0.0190595	May_1A-3A
PTR_bin_45	OM60_NOR5	1.73177	0.0213922	Sept_2C-4C
PTR_bin_45	OM60_NOR5	1.70661	0.0144822	Sept_1B-3B
PTR_bin_45	OM60_NOR5	1.62658	0.0397573	Sept_1B-3B
PTR_bin_45	OM60_NOR5	1.45299	0.0235597	Sept_0-2B
PTR_bin_45	OM60_NOR5	1.68686	0.0293302	Sept_1A-3A
PTR_bin_45	OM60_NOR5	1.64364	0.0310973	May_1B-3B
PTR_bin_7	OM60_NOR5	2.62434	0.00157235	Sept_2C-4C
PTR_bin_7	OM60_NOR5	2.55909	0.0150825	Sept_1C-3C
PTR_bin_7	OM60_NOR5	2.85286	0.0168552	Sept_1B-3B
PTR_bin_7	OM60_NOR5	2.56279	0.047167	Sept_1B-3B
PTR_bin_7	OM60_NOR5	2.77668	0.0442998	Sept_0-2C
PTR_bin_7	OM60_NOR5	2.836	0.0254145	Sept_0-2B
PTR_bin_75	OM60_NOR5	1.70676	0.00356295	Sept_2C-4C
PTR_bin_75	OM60_NOR5	1.64878	0.0155657	Sept_1C-3C
PTR_bin_75	OM60_NOR5	1.74069	0.0192379	Sept_1B-3B
PTR_bin_75	OM60_NOR5	1.97734	0.0148127	Sept_0-2B
PTR_bin_75	OM60_NOR5	1.50901	0.013598	May_0-2B
PTR_bin_75	OM60_NOR5	1.44848	0.0349544	May_0-2A
PTR_bin_88	OM60_NOR5	1.725	0.0140086	Sept_2C-4C
PTR_bin_88	OM60_NOR5	1.71687	0.00993296	Sept_1C-3C
PTR_bin_88	OM60_NOR5	2.10138	0.0472311	Sept_0-2C
PTR_bin_88	OM60_NOR5	2.15002	0.0408456	Sept_0-2B
PTR_bin_88	OM60_NOR5	1.59138	0.0382243	May_0-2B
PTR_bin_100	Pelagibacterales	0.350571	0.0373702	Sept_0-2A
PTR_bin_24	Pelagibacterales	0.389491	0.0179798	Sept_0-2A
PTR_bin_4	Pelagibacterales	0.398147	0.00672647	Sept_2C-4C
PTR_bin_4	Pelagibacterales	0.538378	0.02844	May_0-2B
PTR_bin_66	Pelagibacterales	0.425721	0.0273083	Sept_0-2A
PTR_bin_66	Pelagibacterales	0.590615	0.026351	May_1B-3B
PTR_bin_66	Pelagibacterales	0.578795	0.0224436	May_0-2B
PTR_bin_29	Rhizobiales	0.335704	0.0480935	Sept_2C-4C
PTR_bin_30	Rhodobacteraceae	0.776818	0.00807341	Sept_0-2B
PTR_bin_30	Rhodobacteraceae	0.764343	0.00464929	Sept_1A-3A
PTR_bin_56	Rhodobacteraceae	0.0908094	0.0262801	Sept_1B-3B
PTR_bin_58	Rhodobacteraceae	0.650328	0.0409544	Sept_0-2B
PTR_bin_91	Rhodobacteraceae	0.477831	0.0465575	Sept_2C-4C
PTR_bin_50	SAR116	0.087314	0.00627328	Sept_2C-4C
PTR_bin_11	SAR86	0.208291	0.0236998	Sept_2C-4C
PTR_bin_11	SAR86	1.10857	0.0464276	May_1B-3B
PTR_bin_11	SAR86	1.18374	0.000857759	May_0-2B
PTR_bin_13	SAR86	0.732795	0.0473141	Sept_2C-4C
PTR_bin_13	SAR86	1.81022	0.044282	May_1B-3B
PTR_bin_13	SAR86	1.84477	0.0172909	May_0-2B
PTR_bin_15	SAR86	1.05004	0.0433832	Sept_0-2B
PTR_bin_15	SAR86	1.5811	0.0311534	May_1B-3B
PTR_bin_15	SAR86	1.75347	0.0205053	May_0-2B
PTR_bin_2	SAR86	0.513773	0.0423152	Sept_2C-4C
PTR_bin_2	SAR86	1.54293	0.000253595	May_0-2B
PTR_bin_22	SAR86	0.651416	0.0284807	Sept_1C-3C
PTR_bin_22	SAR86	1.69749	0.0102734	May_0-2B
PTR_bin_28	SAR86	1.32458	0.0475539	Sept_0-2B
PTR_bin_28	SAR86	1.09068	0.0082855	May_1B-3B
PTR_bin_28	SAR86	1.03459	0.0247663	May_0-2B
PTR_bin_3	SAR86	0.650832	0.0300195	Sept_2C-4C
PTR_bin_3	SAR86	1.63809	0.0365715	May_1B-3B
PTR_bin_3	SAR86	1.66501	0.014067	May_0-2B
PTR_bin_33	SAR86	0.409034	0.0450102	Sept_2C-4C
PTR_bin_33	SAR86	0.461745	0.0257516	Sept_1C-3C
PTR_bin_33	SAR86	1.19966	0.0185002	Sept_0-2B
PTR_bin_33	SAR86	1.18566	0.0392752	May_1B-3B
PTR_bin_33	SAR86	1.13795	0.0381278	May_0-2B
PTR_bin_47	SAR86	0.846558	0.0208196	Sept_0-2A
PTR_bin_48	SAR86	1.18857	0.0187447	May_1B-3B
PTR_bin_77	SAR86	0.87421	0.0160188	Sept_0-2B
PTR_bin_77	SAR86	0.77832	0.0229002	May_0-2B
PTR_bin_8	SAR86	1.3245	0.0452371	Sept_0-2A
PTR_bin_8	SAR86	1.7067	0.0117263	May_0-2B
PTR_bin_9	SAR86	0.674716	0.0355708	Sept_1A-3A
PTR_bin_9	SAR86	1.32781	0.0436001	May_1B-3B
PTR_bin_9	SAR86	1.44684	0.00797411	May_0-2B
PTR_bin_93	SAR86	0.789479	0.0468321	Sept_2C-4C
PTR_bin_93	SAR86	0.967359	0.0255431	May_0-2B
PTR_bin_95	SAR86	0.824837	0.0312818	May_0-2B
PTR_bin_97	SAR86	1.00573	0.017344	May_0-2B
PTR_bin_10	SAR92	2.97834	0.0068488	May_1A-3A
PTR_bin_10	SAR92	2.93411	0.0358406	May_0-2B
PTR_bin_10	SAR92	2.7942	0.0201589	May_0-2A
PTR_bin_102	SAR92	1.32623	0.0231055	Sept_2C-4C
PTR_bin_102	SAR92	0.966749	0.0385355	Sept_2C-4C
PTR_bin_102	SAR92	1.0686	0.015066	Sept_1B-3B
PTR_bin_102	SAR92	1.10577	0.00943785	Sept_0-2B
PTR_bin_102	SAR92	1.23159	0.003216	Sept_1A-3A
PTR_bin_102	SAR92	1.74965	0.00703952	May_0-2B
PTR_bin_102	SAR92	1.69541	0.0178232	May_0-2A
PTR_bin_14	SAR92	0.693082	0.00114592	Sept_1A-3A
PTR_bin_14	SAR92	0.682139	0.0110143	Sept_1A-3A
PTR_bin_14	SAR92	1.21014	0.0478774	May_1B-3B
PTR_bin_14	SAR92	1.49209	0.0477522	May_0-2B
PTR_bin_20	SAR92	0.398215	0.00211769	Sept_1C-3C
PTR_bin_20	SAR92	2.54113	0.0226135	May_1A-3A
PTR_bin_23	SAR92	2.51386	0.0213021	May_1B-3B
PTR_bin_23	SAR92	2.49163	0.0152211	May_0-2B
PTR_bin_23	SAR92	2.27342	0.04461	May_0-2A
PTR_bin_44	SAR92	0.16146	0.00904134	Sept_1B-3B
PTR_bin_44	SAR92	2.25903	0.047029	May_0-2B
PTR_bin_46	SAR92	1.74503	0.023623	Sept_2C-4C
PTR_bin_46	SAR92	0.938337	0.0400565	Sept_2C-4C
PTR_bin_46	SAR92	1.59079	0.0213446	Sept_1B-3B
PTR_bin_46	SAR92	1.55581	0.0381984	Sept_1B-3B
PTR_bin_46	SAR92	1.27069	0.0434977	Sept_0-2B
PTR_bin_46	SAR92	1.42598	0.0458546	Sept_1A-3A
PTR_bin_5	SAR92	2.84597	0.0264685	Sept_2C-4C
PTR_bin_5	SAR92	0.869146	0.0143176	Sept_2C-4C
PTR_bin_5	SAR92	2.98249	0.00763106	Sept_1B-3B
PTR_bin_5	SAR92	2.74079	0.0448763	Sept_1A-3A
PTR_bin_5	SAR92	2.51547	0.0449314	May_1B-3B
PTR_bin_5	SAR92	3.13817	0.000379677	May_1A-3A
PTR_bin_5	SAR92	3.09382	0.0482873	May_0-2B
PTR_bin_5	SAR92	2.93752	0.0248683	May_0-2A
PTR_bin_59	SAR92	0.35147	0.014978	Sept_1C-3C
PTR_bin_98	SAR92	0.501463	0.0338862	May_1B-3B
PTR_bin_69	Verrucomicrobiae	0.601818	0.0141719	Sept_0-2B
PTR_bin_41	Vibrio	2.53767	0.0434071	Sept_1B-3B

## Sheet: GrowthRates
Supplemental Table 2. Growth rate from three consecutive points calculated with first and last point (d-1)
Bin_ID	"Recognizable" name from NCBI taxonomy	May_0:May_2A	May_0:May_2B	May_1A:May_3A	May_1B:May_3B	Sept_0:Sept_2A	Sept_0:Sept_2B	Sept_0:Sept_2C	Sept_1A:Sept_3A	Sept_1B:Sept_3B	Sept_1C:Sept_3C	Sept_2A:Sept_4A	Sept_2B:Sept_4B	Sept_2C:Sept_4C
PTR_bin_1	Flavobacteriales	0.16	0.62	-0.65	-0.15	0.9	0.72	0.54	-0.2	0.12	0.23	-0.19	-0.12	0.18
PTR_bin_2	SAR86	1.32	1.54	0.61	1.34	1.2	1.22	1.1	0.63	0.87	0.54	0.79	0.71	0.52
PTR_bin_3	SAR86	1.4	1.67	0.93	1.61	0.92	0.83	0.65	-0.01	0.25	0.21	0.02	-0.01	0
PTR_bin_4	Pelagibacterales	0.3	0.54	-0.46	0.39	0.49	0.46	0.4	-0.53	-0.53	-0.48	-0.66	-0.61	-0.88
PTR_bin_5	SAR92	2.94	3.09	3.14	2.46	1.16	0.99	0.87	1.91	2.11	2.09	2.79	2.99	2.87
PTR_bin_6	Flavobacteriales	1.8	2.03	1.9	2.05	1.08	1.17	1.13	0.21	0.18	0.25	0.52	0.34	0.43
PTR_bin_7	OM60_NOR5	2.73	2.77	2.64	2.21	2.71	2.84	2.77	2.58	2.87	2.55	2.67	2.52	2.62
PTR_bin_8	SAR86	1.46	1.71	0.86	1.57	1.32	1.36	1.24	0.87	1.09	0.68	1.03	0.99	0.66
PTR_bin_9	SAR86	1.23	1.45	0.78	1.3	1.32	1.36	1.16	0.68	1.04	0.6	0.84	0.8	0.62
PTR_bin_10	SAR92	2.79	2.93	2.99	2.38	0.99	0.85	0.59	0.8	1.02	1.05	1.39	1.58	1.69
PTR_bin_11	SAR86	1	1.18	0.5	1.09	1.13	1.07	0.83	0.26	0.65	0.28	0.29	0.41	0.21
PTR_bin_12	OM60_NOR5	0.73	0.74	0.99	0.63	0.83	1.12	1.32	0.46	-0.03	0.21	0.62	0.07	0.39
PTR_bin_13	SAR86	1.6	1.84	1.16	1.77	1	0.96	0.73	0.31	0.64	0.41	0.4	0.44	0.34
PTR_bin_14	SAR92	1.36	1.49	0.86	1.18	1.2	1.24	1.09	0.69	0.88	0.65	0.68	0.58	0.63
PTR_bin_15	SAR86	1.46	1.75	0.88	1.56	1.08	1.05	0.86	0.11	0.43	0.25	0.19	0.35	0.17
PTR_bin_16	Flavobacteriales	-0.1	0.14	-0.47	0.07	0.48	0.47	0.41	-0.95	-0.9	-0.74	-0.73	-0.7	-0.63
PTR_bin_17	Actinobacteriota	-0.23	-0.1	-0.3	0.09	0.28	0.22	-0.16	-0.76	-0.9	-0.52	-1	-0.99	-0.46
PTR_bin_18	Alpha_Parvibaculales	1.01	1.23	-0.01	0.46	2.17	1.95	1.53	0.16	0.84	0.89	0.1	0.34	0.7
PTR_bin_19	Flavobacteriales	1.8	2.03	1.89	2.03	0.99	1.11	1.07	0.2	0.13	0.23	0.44	0.23	0.38
PTR_bin_20	SAR92	1.67	1.88	2.57	2.12	0.87	0.74	0.53	-0.01	0.22	0.4	0.14	0.22	0.56
PTR_bin_21	Oceanospirillales_Saccharospirillaceae	-0.27	-0.27	0.75	0.72	2.69	2.6	2.7	5.07	5.38	5.61	5.28	5.12	5.32
PTR_bin_22	SAR86	1.45	1.7	0.87	1.55	1.29	1.36	1.19	0.84	1.07	0.66	1.04	0.95	0.7
PTR_bin_23	SAR92	2.27	2.49	2.68	2.49	1.03	0.95	0.64	0.13	0.15	0.39	0.22	0.36	0.69
PTR_bin_24	Pelagibacterales	-0.14	0.07	-0.08	0.58	0.39	0.4	0.33	-0.26	-0.13	-0.43	-0.32	-0.33	-0.63
PTR_bin_25	SAR86	-0.14	0.05	-0.08	0.53	1.1	1.05	0.77	-0.06	0.13	0.17	-0.1	-0.09	-0.14
PTR_bin_26	SAR406	0.05	0.25	-0.35	0.39	0.71	0.66	0.6	-1.06	-0.87	-0.81	-0.87	-0.69	-0.97
PTR_bin_27	Oceanospirillales_Saccharospirillaceae	-0.32	-0.16	0.32	0.55	1.09	0.88	0.75	2.64	2.53	3.44	3.81	3.37	4.29
PTR_bin_28	SAR86	0.87	1.03	0.48	1.09	1.27	1.33	1.22	0.62	0.83	0.47	0.67	0.62	0.41
PTR_bin_29	Rhizobiales	0.15	0.35	-0.14	0.62	0.72	0.56	0.33	-0.32	0	-0.04	-0.45	-0.31	-0.3
PTR_bin_30	Rhodobacteraceae	0.3	0.42	0.23	0.78	0.61	0.78	0.63	0.54	0.51	0.35	0.76	0.5	0.69
PTR_bin_31	SAR406	-0.08	0.14	-0.5	0.36	0.84	0.65	0.47	-0.36	-0.01	0.03	-0.42	-0.32	-0.24
PTR_bin_32	Flavobacteriales	1.53	1.69	1.74	2.08	0.76	0.72	0.66	-0.24	-0.05	-0.01	-0.2	-0.2	-0.14
PTR_bin_33	SAR86	0.92	1.14	0.6	1.16	1.22	1.2	1.03	0.45	0.76	0.47	0.58	0.58	0.4
PTR_bin_34	Oceanospirillales_Saccharospirillaceae	2.02	1.87	3.17	1.65	0.95	0.79	0.53	0.05	0.44	2.29	0.18	0.43	3.11
PTR_bin_35	Actinobacteriota	-0.19	0.01	-0.4	0.19	0.47	0.35	-0.15	-0.77	-0.92	-0.59	-1.28	-1.11	-0.65
PTR_bin_36	Caulobacterales	1.03	1.2	1.24	1.77	0.89	0.73	0.52	-0.22	0.05	0.21	-0.25	-0.23	0.03
PTR_bin_37	OM60_NOR5	1.04	1.16	1.64	1.25	0.94	0.93	0.73	0.05	0.2	0.4	0.26	0.12	0.62
PTR_bin_38	Flavobacteriales	0.69	0.98	-0.24	0.59	0.75	0.7	0.67	-0.33	-0.3	-0.21	-0.38	-0.35	-0.4
PTR_bin_39	Flavobacteriales	0.35	0.62	-0.27	0.54	0.81	0.83	0.97	-0.43	-0.55	-0.42	-0.4	-0.54	-0.64
PTR_bin_40	Flavobacteriales	-0.03	0.25	-0.26	0.37	0.96	1.01	1.06	-0.97	-0.74	-0.58	-0.83	-0.89	-0.67
PTR_bin_41	Vibrio	0.45	0.57	1.15	1.23	1.55	1.69	1.89	2.99	2.51	3.4	2.66	1.85	2.73
PTR_bin_42	Balneolaceae	-0.21	-0.03	-0.57	-0.01	0.87	0.83	0.79	-0.77	-0.39	-0.58	-0.78	-0.7	-0.78
PTR_bin_43	MGIIB_Archaea	-1.17	-1.25	-1.45	-0.67	0.64	0.52	0.19	-0.4	0.01	0.19	-0.28	-0.14	0.14
PTR_bin_44	SAR92	1.98	2.26	1.37	1.46	0.89	0.77	0.55	0.03	0.16	0.36	0.08	0.12	0.57
PTR_bin_45	OM60_NOR5	2.14	2.17	1.88	1.67	1.41	1.45	1.31	1.27	1.61	1.47	1.67	1.7	1.75
PTR_bin_46	SAR92	2.82	3.07	2.59	2.29	1.38	1.28	0.93	1.1	1.58	1.47	1.45	1.53	1.73
PTR_bin_47	SAR86	0.52	0.74	-0.04	0.74	0.84	0.86	0.63	0.07	0.24	-0.04	-0.03	-0.07	-0.3
PTR_bin_48	SAR86	0.62	0.86	0.47	1.18	1.25	1.31	1.22	0.8	1.01	0.6	0.96	0.88	0.61
PTR_bin_49	Oceanospirillales_OM182	1.36	1.6	0.9	1.17	0.91	0.83	0.5	0.2	0.21	0.44	0.46	0.61	0.91
PTR_bin_50	SAR116	0.02	0.13	-0.17	0.18	0.64	0.53	0.31	-0.15	0.53	0.07	-0.21	-0.07	0.09
PTR_bin_51	Gamma_UBA4421	1.2	1.3	1.11	1.25	1.26	1.23	0.96	0.83	1.16	0.98	0.96	1.05	1.17
PTR_bin_52	Oceanospirillales_Saccharospirillaceae	0.06	1.04	0.62	1.98	0.98	0.78	0.62	0.21	0.27	2.13	0.72	0.32	3.65
PTR_bin_53	SAR406	0.05	0.26	-0.45	0.29	0.77	0.63	0.49	-0.4	-0.11	-0.04	-0.45	-0.35	-0.26
PTR_bin_54	Rhodobacteraceae	0	0.21	-0.24	0.41	0.49	0.45	0.21	-0.57	-0.39	-0.54	-0.57	-0.6	-0.5
PTR_bin_55	SAR116	-0.15	-0.01	-0.39	0.1	0.73	0.55	0.17	-0.48	0.22	-0.21	-0.59	-0.38	-0.23
PTR_bin_56	Rhodobacteraceae	-0.12	0.03	-0.13	0.51	0.83	0.89	0.57	0.05	0.09	0.21	0.11	0.15	0.47
PTR_bin_57	Prochlorococcus	0.13	0.33	-0.26	0.43	0.3	0.28	0.14	-0.58	-0.57	-0.65	-0.7	-0.73	-0.93
PTR_bin_58	Rhodobacteraceae	0.04	0.21	-0.11	0.7	0.87	0.65	0.51	-0.22	0.12	0.17	-0.35	-0.13	-0.02
PTR_bin_59	SAR92	0.2	0.96	-0.09	0.95	0.36	0.19	-0.01	-0.19	0.14	0.35	-0.07	0.08	0.45
PTR_bin_60	Gamma_UBA4421	0.35	0.43	0.21	0.41	1.06	1.1	0.78	0.55	0.77	0.57	0.45	0.45	0.64
PTR_bin_61	SAR92	0.41	0.48	0.14	0.6	1.22	1.08	0.8	0.15	0.48	0.2	0.03	0.21	0.05
PTR_bin_62	Flavobacteriales	-0.04	0.19	-0.36	0.27	0.13	0.17	0.19	-0.78	-0.86	-0.78	-0.6	-0.75	-0.79
PTR_bin_63	Flavobacteriales	0.1	0.36	-0.17	0.5	1.08	1.18	1.38	-0.49	-0.63	-0.55	-0.59	-0.66	-0.87
PTR_bin_64	MGIIA_Archaea	-0.62	-0.43	-0.03	0.44	0.23	-0.16	-0.72	-1.3	-0.66	-0.65	-1.27	-1.01	-0.61
PTR_bin_65	Alpha_Parvibaculales	0.35	0.58	-0.2	0.16	1.07	0.99	0.78	0	0.83	0.4	0	0.12	0.32
PTR_bin_66	Pelagibacterales	0.28	0.58	-0.32	0.58	0.43	0.58	0.52	0.09	0.11	-0.13	0.24	0.09	-0.19
PTR_bin_67	Methylophilaceae	0.09	0.27	-0.29	0.42	0.71	0.71	0.47	-0.45	-0.4	-0.34	-0.51	-0.53	-0.4
PTR_bin_68	Gamma_GCA_002705445	-0.06	0.18	-0.23	0.51	0.62	0.65	0.33	-0.55	-0.59	-0.4	-0.64	-0.69	-0.55
PTR_bin_69	Verrucomicrobiae	0.11	0.35	-0.63	0.2	0.79	0.6	0.29	-0.52	-0.1	-0.14	-0.56	-0.3	-0.21
PTR_bin_70	Flavobacteriales	1.43	1.66	1.64	2.29	0.88	0.74	0.7	0.02	0.17	0.23	0.17	0.19	0.34
PTR_bin_71	Flavobacteriales	-0.01	0.22	-0.24	0.38	0.89	0.84	1.07	-0.75	-0.74	-0.55	-0.71	-0.68	-0.79
PTR_bin_72	Rhodobacteraceae	0.18	0.37	-0.31	0.52	0.46	0.4	0.19	-0.44	-0.23	-0.39	-0.49	-0.46	-0.42
PTR_bin_73	Flavobacteriales	1.49	1.65	1.74	1.95	0.87	0.76	0.69	-0.08	0.09	0.2	0.11	0.09	0.27
PTR_bin_75	OM60_NOR5	1.45	1.51	1.82	1.63	1.92	1.97	1.9	1.48	1.75	1.64	1.62	1.51	1.71
PTR_bin_76	Rhodobacteraceae	-0.19	-0.04	-0.35	0.01	-0.05	0.08	0.06	-0.47	-0.43	-0.52	-0.43	-0.62	-0.59
PTR_bin_77	SAR86	0.51	0.78	-0.14	0.67	0.93	0.88	0.6	-0.07	0.22	0.05	0.03	0.11	-0.02
PTR_bin_78	Flavobacteriales	0.18	0.37	0.08	0.56	0.74	0.67	0.68	-0.34	-0.21	-0.17	-0.39	-0.34	-0.38
PTR_bin_79	Oceanospirillales_Saccharospirillaceae	3.33	3.64	5.71	2.78	0.93	0.77	0.63	2.86	4.01	3.76	4.94	5.99	5.83
PTR_bin_80	Rhizobiales	0.33	0.54	-0.36	0.49	0.7	0.66	0.43	-0.18	0.06	-0.09	-0.2	-0.16	-0.2
PTR_bin_81	SAR116	-0.37	-0.21	-0.55	-0.13	0.5	0.37	0.03	-0.44	0.12	-0.19	-0.51	-0.38	-0.09
PTR_bin_82	Pelagibacterales	0.16	0.4	-0.34	0.31	0.42	0.43	0.32	-0.39	-0.38	-0.3	-0.47	-0.5	-0.63
PTR_bin_83	Flavobacteriales	-0.46	-0.2	-0.39	0.11	0.77	0.71	0.54	-0.26	-0.02	0.09	-0.17	-0.24	0.05
PTR_bin_84	SAR86	0.19	0.37	0.04	0.73	0.76	0.74	0.57	0	0.3	0.03	0.04	0.08	-0.12
PTR_bin_85	Alpha_Parvibaculales	0.27	0.46	-0.09	0.42	0.67	0.6	0.33	-0.3	0.35	0.04	-0.22	-0.14	0
PTR_bin_86	Pelagibacterales	0.23	0.49	-0.37	0.33	0.36	0.42	0.32	-0.41	-0.42	-0.35	-0.44	-0.49	-0.69
PTR_bin_87	Alteromondaceae	1.22	1.5	1.99	2.15	1.05	0.85	0.64	0.66	0.89	1.01	1.08	1.22	1.37
PTR_bin_88	OM60_NOR5	1.53	1.59	1.81	1.61	2.04	2.16	2.09	1.64	2.01	1.72	1.71	1.56	1.73
PTR_bin_89	Flavobacteriales	-0.14	0.06	0.14	0.61	1.11	1.39	1.59	-0.4	-0.63	-0.46	-0.31	-0.65	-0.55
PTR_bin_90	Gamma_UBA4421	1.2	1.29	0.89	1.02	1.15	1.09	0.85	0.54	0.88	0.73	0.61	0.69	0.88
PTR_bin_91	Rhodobacteraceae	0.56	0.81	0.61	1.54	0.82	0.73	0.48	-0.07	0.33	0.21	0.06	0.26	0.25
PTR_bin_92	Alteromondaceae	1.98	2.22	2.22	2.29	1.25	1.2	1.21	2.27	2.27	2.7	2.57	2.25	2.79
PTR_bin_93	SAR86	0.69	0.97	0.01	0.91	1.09	0.99	0.79	-0.05	0.25	0.11	-0.17	-0.12	-0.13
PTR_bin_94	MGIIB	-1.38	-1.44	-2.08	-1.06	-0.29	-0.49	-0.92	-0.93	-0.35	-0.23	-0.93	-0.88	-0.27
PTR_bin_95	SAR86	0.53	0.82	-0.22	0.56	1	0.92	0.73	-0.16	-0.04	0.12	-0.22	-0.1	-0.18
PTR_bin_96	Flavobacteriales	-0.12	0.15	-0.37	-0.05	0.31	0.3	0.26	-0.61	-0.65	-0.59	-0.45	-0.54	-0.43
PTR_bin_97	SAR86	0.85	1.01	0.13	0.87	0.91	0.84	0.62	0.03	0.31	0.05	-0.02	0.05	-0.05
PTR_bin_98	SAR92	0.29	0.32	0.09	0.49	1.16	1.02	0.68	0.16	0.51	0.07	0.05	0.26	-0.09
PTR_bin_99	Flavobacteriales	0.01	0.23	-0.35	-0.01	0.86	0.95	1.07	-0.37	-0.48	-0.37	-0.25	-0.48	-0.32
PTR_bin_100	Pelagibacterales	-0.04	0.16	-0.12	0.47	0.35	0.42	0.32	-0.32	-0.33	-0.35	-0.26	-0.36	-0.53
PTR_bin_101	Oceanospirillales_OM182	0.19	0.33	-0.03	0.44	1.01	0.89	0.71	-0.15	0.28	0.11	-0.13	-0.02	0.04
PTR_bin_102	SAR92	1.7	1.75	2.16	1.96	1.13	1.11	0.96	0.94	1.07	1.13	1.23	1.21	1.34
