# Supplementary material for: Benchmarking microbial growth rate predictions from metagenomes
Source: ISME J. 2020 Sep 16;15(1):183–95. doi: 10.1038/s41396-020-00773-1 (PMC7852909; doi:10.1038/s41396-020-00773-1)
Supplement: Supplementary file 6 — Supplemental Table 3 [file 41396_2020_773_MOESM6_ESM.xlsx]

## Sheet: PTR values no observed Growth
Supplemental Table 3. Calculable PTR Index values with no observed MAG growth
Bin ID Number	"Recognizable" name from NCBI taxonomy	May_1A_DEMIC	May_1B_DEMIC	May_2A_DEMIC	May_2B_DEMIC	May_1A_GRiD	May_1B_GRiD	May_2A_GRiD	May_2B_GRiD	May_iRep_1A	May_iRep_1B	May_iRep_2A	May_iRep_2B	Sept_1A_DEMIC	Sept_1B_DEMIC	Sept_1C_DEMIC	Sept_2A_DEMIC	Sept_2B_DEMIC	Sept_2C_DEMIC	Sept_3A_DEMIC	Sept_3B_DEMIC	Sept_3C_DEMIC	Sept_1A_GRiD	Sept_1B_GRiD	Sept_1C_GRiD	Sept_2A_GRiD	Sept_2B_GRiD	Sept_2C_GRiD	Sept_3A_GRiD	Sept_3B_GRiD	Sept_3C_GRiD	Sept_iRep_1A	Sept_iRep_1B	Sept_iRep_1C	Sept_iRep_2A	Sept_iRep_2B	Sept_iRep_2C	Sept_iRep_3A	Sept_iRep_3B	Sept_iRep_3C
1	Flavobacteriales			2.4718	2.0197			1.27	1.32
4	Pelagibacterales			2.8049													5.0114	5.1391	5.6864	5.3851	4.7074	5.9269
16	Flavobacteriales			1.4621														1.5675	1.2885							1.23	1.27	1.41	1.49	1.78	1.37
17	Actinobacteriota						1.36	1.46			2.6011														1.36	1.26	1.38	1.54	1.61	1.63	1.55
24	Pelagibacterales																1.1944	1.2074	1.0837	1.4174	1.3289	1.1059
25	SAR86																2.2103			2.174	2.0907	2.1542
26	SAR406																1.8622	1.7872	1.8531	1.96	1.979	1.8757				1.48	1.4	1.42	1.42	1.34	1.39
29	Rhizobiales			2.1847
31	SAR406	1.7946
32	Flavobacteriales																										1		1	1	1
35	Actinobacteriota	1.5774		1.5649													1.2656	1.32	1.1949	1.6065	1.4694	1.1818
38	Flavobacteriales			1.3211
39	Flavobacteriales			1.6266													1.5209	1.2247	1.5837	1.6719
40	Flavobacteriales	1.1263		3.6786													1.8384	1.8798	2.3684	1.9014	3.9972	1.5343
42	Balneolaceae	1.9267	1.9564		2.1532		1.68	1.94	1.88								1.4866	1.5903	1.5315	1.2845	1.4899	1.3281				1.44	1.55		1.49	1.56	1.51
43	MGIIB_Archaea	1.8177					1.79	2.53	3
47	SAR86			1.8066															1.6735	1.6654	1.6853	1.7434
50	SAR116			3.0094													2.1077			2.2086	2.3668
53	SAR406			2.2141
54	Rhodobacteraceae			1.7229													1.2072	1.2175	1.1343	1.189	1.3451	1.2418
55	SAR116																1.8847		2.0703	1.7921	1.8434	2.5036
56	Rhodobacteraceae	1.4437
57	Prochlorococcus			1.97													1.6549	1.6712	1.7073	1.8079	1.7515	2.0563
58	Rhodobacteraceae			1.7176
59	SAR92			1.4901
62	Flavobacteriales	2.101															1.658	1.6293	1.5631	1.7901	1.08	1.8492
63	Flavobacteriales							2.09									1.3309	1.3169	1.3367	1.4078	1.3519	1.1942				1.41	1.43		1.39	1.4	1.4
64	MGIIA_Archaea														1.1264	1.0045	1.063	1.1259	2.0323	1.1961	1.2903			1.44	1.46	1.28	1.34		1.54	1.54	1.53
65	Alpha_Parvibaculales			1.808
66	Pelagibacterales			1.7584				1.29											1.644			2.0317						1.25			1.39
68	Gamma_GCA_002705445							1.74									1.3409	1.2781	1.2968	1.3308	1.183	1.4556				1.28	1.26	1.27	1.21	1.25	1.33
72	Rhodobacteraceae			1.8571				1.42																					2.8	2.88	2.56
74	Flavobacteriales
75	OM60_NOR5
76	Rhodobacteraceae	1.6031	1.583											1.6213			1.6818	1.4437	1.4472	1.5624	1.3717	1.3189
77	SAR86			1.4075				1.34									1.4925					1.5808				1.19					1.51
80	Rhizobiales			1.418				1.35																		1.86		1.61		1.26	1.82
81	SAR116			1.8217	1.1639			1.84	1.7								1.5799			1.3857						1.87		1.92	1.8	1.88	1.78
82	Pelagibacterales																1.3213	1.3291	1.121	1.6951		1.2855
83	Flavobacteriales	1.3748	1.0697			1.38	1.4
84	SAR86																					1.1783
85	Alpha_Parvibaculales																1.27			1.0428	1.0369					1.33			1.39	1.36
86	Pelagibacterales			1.6203													1.5961		1.5917	1.7931	1.7111	1.6037
89	Flavobacteriales																1.5916	1.6273	1.1403	1.3945	1.6345	1.1279
91	Rhodobacteraceae																									2.38
92	Alteromondaceae																				1.5183									1.55
93	SAR86																1.4276			1.4904	1.3064					1.47			1.38	1.32	1.48
94	MGIIB	1.6984	1.9664			1.34	1.51		2.12														1.54	1.95	1.55				1.95	1.67	2.23
95	SAR86			1.5479													2.2999	2.7292		2.0772	2.7814	2.3092
96	Flavobacteriales			1.6055	1.3452			1.57	1.48																		2.07		1.86	3.15	2.38
97	SAR86																												1.48		1.36
98	SAR92																					1.6971									1.78
99	Flavobacteriales				1.4175
100	Pelagibacterales																1.5713	1.7821	1.5801	1.637	1.6161	1.5877
101	Oceanospirillales_OM182			1.472				1.4									1.441			1.3853						1.57			1.49	1.45
