# Supplementary material for: Benchmarking microbial growth rate predictions from metagenomes
Source: ISME J. 2020 Sep 16;15(1):183–95. doi: 10.1038/s41396-020-00773-1 (PMC7852909; doi:10.1038/s41396-020-00773-1)
Supplement: Supplementary file 7 — Supplemental Table 4 [file 41396_2020_773_MOESM7_ESM.xlsx]

## Sheet: MAG info
Supplemental Table 4. No overlap assembly Bins, statisitics, taxonomy, CUB max growth rate and PTR indices
Sample	Anvio Bin	Size (Mb)	N50	GC %	Completeness (%)	Redundancy (%)	Taxonomy	growthpred (CUB) doubling time (h)	iRep 0 May	iRep 1A May	iRep 1B May	iRep 2A May	iRep 2B May	iRep3A May	iRep3B May	iRep 0 Sept	iRep 1A Sept	iRep 1B Sept	iRep 1C Sept	iRep 2A Sept	iRep 2B Sept	iRep 2C Sept	iRep 3A Sept	iRep 3B Sept	iRep 3C Sept	iRep 4A Sept	iRep 4B Sept	iRep 4C Sept	GRiD 0 May	95 CI	GRiD 1A May	95 CI	GRiD 1B May	95 CI	GRiD 2A May	95 CI	GRiD 2B May	95 CI	GRiD 3A May	95 CI	GRiD 3B May	95 CI	GRiD 0 Sept	95 CI	GRiD 1A Sept	95 CI	GRiD 1B Sept	95 CI	GRiD 1C Sept
May_0	9	0.43	9241	30.33	57.55	1.44	d__Bacteria; p__Proteobacteria; c__Alphaproteobacteria; o__Pelagibacterales; f__Pelagibacteraceae; g__Pelagibacter	5.81	-	-	-	-	-	-	-	-	-	-	-	-	-	-	-	-	-	-	-	-	1.45	1.39 - 1.45	1.46	1.42 - 1.58	1.48	1.42 - 1.52	1.47	1.47 - 1.51	1.6	1.48 - 1.6	1.62	1.56 - 1.66	1.5	1.46 - 1.52	1.45	1.39 - 1.45	1.41	1.4 - 1.44	1.32	1.32 - 1.32	1.52
May_0	23_1	0.683	9640	35.94	65.47	1.44	d__Bacteria; p__Proteobacteria; c__Gammaproteobacteria	7.05	-	-	-	-	-	-	-	-	-	-	-	-	-	-	-	-	-	-	-	-	1.16	1.16 - 1.26	1.22	1.21 - 1.25	1.26	1.25 - 1.27	1.19	1.19 - 1.21	1.19	1.17 - 1.21	1.19	1.19 - 1.23	1.21	1.2 - 1.22	1.73	1.65 - 1.91	1.61	1.6 - 1.88	1.8	1.61 - 2.21	1.67
May_0	35_2	0.96	49918	41.06	57.55	0	d__Bacteria; p__Proteobacteria; c__Alphaproteobacteria; o__Rhodobacterales; f__Rhodobacteraceae	6.39	-	-	-	-	-	-	-	-	-	-	-	-	-	-	-	-	-	-	-	-	1.07	1.07 - 1.11	1.09	1.09 - 1.11	1.14	1.13 - 1.15	1.18	1.16 - 1.2	1.1	1.09 - 1.11	1.11	1.11 - 1.15	1.13	1.12 - 1.14	1.17	1.09 - 1.17	1.17	1.13 - 1.17	1.11	1.03 - 1.11	1.1
May_1A	7	2.5	64480	52.6	97.84	2.88	Uncultured d__Bacteria; p__Proteobacteria; c__Gammaproteobacteria; o__Pseudomonadales; f__Halieaceae; g__Luminiphilus	2.76	2.87	2.96	2.87	2.87	2.89	2.76	2.78	too low	3.12	too low	3.08	3.13	2.97	2.93	2.8	2.83	2.79	2.8	2.81	2.79	1.4	1.4 - 1.42	1.65	1.63 - 1.67	1.49	1.47 - 1.49	1.55	1.54 - 1.56	1.53	1.51 - 1.53	1.4	1.4 - 1.42	1.42	1.4 - 1.44	1.4	1.4 - 1.44	1.55	1.49 - 1.55	1.52	1.5 - 1.52	1.5
May_1A	13	2.32	42460	41.69	97.12	1.44	d__Bacteria; p__Proteobacteria; c__Gammaproteobacteria; o__Pseudomonadales; f__Porticoccaceae	10.42	2.56	2.46	2.59	2.71	2.7	2.49	2.62	too low	too low	too low	too low	too low	too low	too low	3.06	too low	too low	too low	too low	too low	1.36	1.36 - 1.4	1.48	1.4 - 1.48	1.36	1.36 - 1.4	1.3	1.3 - 1.3	1.32	1.3 - 1.32	1.29	1.29 - 1.33	1.27	1.27 - 1.31	1.45	1.42 - 1.5	1.4	1.39 - 1.43	1.43	1.37 - 1.49	1.4
May_1A	23	0.602	8827	33.63	56.12	1.44	d__Bacteria; p__Proteobacteria; c__Gammaproteobacteria; o__SAR86	8.79	-	-	-	-	-	-	-	-	-	-	-	-	-	-	-	-	-	-	-	-	3.32	2.75 - 3.51	4.14	3.76 - 4.34	3.43	3.4 - 3.72	3.64	3.36 - 4.36	3.75	3.47 - 3.93	4	3.87 - 4.31	3.79	3.63 - 3.91	46.28	40.16 - 46.22	28.89	27.29 - 48.15	50.86	26.83 - 50.75	50.39
May_1B	5	2.41	96159	38.86	97.12	1.44	d__Bacteria; p__Bacteroidota; c__Bacteroidia; o__Flavobacteriales; f__Crocinitomicaceae	4.03	1.62	1.6	1.58	too low	1.83	too low	too low	too low	too low	too low	too low	too low	too low	too low	too low	too low	too low	too low	too low	too low	1.33	1.3 - 1.34	1.43	1.39 - 1.43	1.31	1.29 - 1.33	1.3	1.24 - 1.3	1.32	1.32 - 1.36	1.22	1.19 - 1.23	-	-	-	-	-	-	-	-	-
May_1B	17_4	1.86	10877	54.5	80.58	3.6	d__Bacteria; p__Proteobacteria; c__Gammaproteobacteria; o__Pseudomonadales; f__Halieaceae	7.58	2.18	too low	1.96	too low	too low	too low	2.24	too low	too low	too low	too low	too low	too low	too low	too low	too low	too low	too low	too low	too low	1.43	1.4 - 1.46	1.44	1.44 - 1.46	1.44	1.44 - 1.44	1.49	1.48 - 1.52	1.54	1.54 - 1.56	1.46	1.46 - 1.5	1.48	1.46 - 1.5	3.64	3.62 - 4.14	2.95	2.95 - 3.25	2.37	2.21 - 2.37	1.91
May_1B	20_1	0.801	44423	34.45	82.01	1.44	d__Bacteria; p__Actinobacteriota; c__Acidimicrobiia; o__Microtrichales	10.67	2.83	2.7	2.7	2.93	3	2.61	3.2	too low	too low	too low	too low	too low	too low	too low	too low	too low	too low	too low	too low	too low	1.41	1.3 - 1.42	1.35	1.25 - 1.41	1.39	1.39 - 1.43	1.27	1.27 - 1.33	1.18	1.17 - 1.25	1.24	1.23 - 1.27	1.24	1.23 - 1.25	1.24	1.16 - 1.32	1.18	1.16 - 1.28	1.19	1.05 - 1.19	1.12
May_1B	30_2	0.595	7348	32.15	58.99	0.72	d__Bacteria; p__Bacteroidota; c__Bacteroidia; o__Flavobacteriales; f__Flavobacteriaceae	3.94	-	-	-	-	-	-	-	-	-	-	-	-	-	-	-	-	-	-	-	-	1.65	1.5 - 1.72	1.34	1.34 - 1.44	1.37	1.37 - 1.49	1.33	1.33 - 1.37	1.31	1.31 - 1.35	1.33	1.33 - 1.37	1.29	1.28 - 1.3	64.92	48.79 - 67.25	5.76	5.57 - 7.03	6.97	6.24 - 7.52	4.83
May_1B	30_3	3.23	65101	45.83	96.4	4.32	d__Bacteria;p__Proteobacteria;c__Gammaproteobacteria;o__Pseudomonadales;f__Pseudohongiellaceae;g__OM182;s__OM182 sp1	2.92	too low	too low	too low	1.75	1.75	1.55	1.57	too low	too low	too low	too low	too low	too low	too low	too low	too low	too low	too low	too low	too low	1.51	1.49 - 1.51	1.67	1.62 - 1.68	1.45	1.43 - 1.49	1.46	1.42 - 1.46	1.46	1.43 - 1.51	1.12	1.1 - 1.14	1.09	1.09 - 1.09	-	-	1.43	1.33 - 2.09	1.61	1.62 - 2.98	1.46
May_1B	47_1	0.821	36835	36.51	72.66	0	d__Bacteria; p__Proteobacteria; c__Gammaproteobacteria; o__SAR86	5.95	-	-	-	-	-	-	-	-	-	-	-	-	-	-	-	-	-	-	-	-	1.46	1.38 - 1.78	1.52	1.49 - 1.53	1.62	1.61 - 1.63	1.56	1.52 - 1.6	1.74	1.54 - 1.74	1.66	1.61 - 1.67	1.61	1.61 - 1.65	2	1.79 - 2.01	1.73	1.67 - 1.95	2.07	2.01 - 2.07	2.7
May_1B	56	1.08	48258	33.33	80.58	2.16	d__Bacteria; p__Proteobacteria; c__Gammaproteobacteria; o__SAR86	11.34	3.46	3.66	3.55	3.64	3.63	3.36	3.68	too low	too low	too low	too low	too low	too low	too low	4.22	3.92	4.08	too low	too low	4.08	1.21	1.08 - 1.22	1.11	1.09 - 1.15	1.15	1.15 - 1.19	1.13	1.1 - 1.2	1.12	1.11 - 1.13	1.15	1.09 - 1.15	1.15	1.09 - 1.15	1.03	1.02 - 1.04	1.11	1.04 - 1.16	1.13	1.09 - 1.13	1.06
May_2A	21	1.84	164141	34.84	97.84	0	d__Bacteria; p__Bacteroidota; c__Bacteroidia; o__Flavobacteriales	4.19	too low	1.58	1.54	1.47	1.49	1.44	1.49	too low	too low	too low	too low	too low	too low	too low	too low	too low	too low	too low	too low	too low	1.28	1.27 - 1.39	1.34	1.34 - 1.36	1.44	1.43 - 1.47	1.33	1.32 - 1.34	1.38	1.38 - 1.4	1.37	1.35 - 1.37	1.33	1.33 - 1.37	1.26	1.18 - 1.28	1.37	1.32 - 1.42	1.32	1.27 - 1.39	1.32
May_2B	22_2	0.671	66407	49	58.27	0	d__Bacteria; p__Proteobacteria; c__Gammaproteobacteria; o__Pseudomonadales; f__Porticoccaceae	3.4	-	-	-	-	-	-	-	-	-	-	-	-	-	-	-	-	-	-	-	-	1	0.97 - 1.09	1.08	1.07 - 1.19	1.46	1.31 - 1.47	1.31	1.3 - 1.34	1.3	1.28 - 1.36	1.4	1.39 - 1.41	1.82	1.65 - 1.83	-	-	1	-17.1	-	-	-
May_2B	23	1.1	60879	50.66	59.71	0.72	d__Bacteria; p__Proteobacteria; c__Gammaproteobacteria; o__Pseudomonadales; f__Porticoccaceae	5.75	-	-	-	-	-	-	-	-	-	-	-	-	-	-	-	-	-	-	-	-	1.4	1.24 - 1.48	1.42	1.3 - 1.6	1.2	1.2 - 1.26	1.13	1.12 - 1.22	1.17	1.09 - 1.19	1.15	1.13 - 1.15	1.12	1.12 - 1.2	1.46	0.37 - 3.85	1	1 - 1.02	1	1 - 1	1.09
May_2B	25_3	1.11	8999	51.6	64.03	0.72	d__Bacteria; p__Proteobacteria; c__Gammaproteobacteria	2.84	-	-	-	-	-	-	-	-	-	-	-	-	-	-	-	-	-	-	-	-	1.39	1.39 - 1.41	1.33	1.3 - 1.34	1.27	1.27 - 1.27	1.29	1.28 - 1.32	1.29	1.28 - 1.34	1.22	1.22 - 1.26	1.2	1.2 - 1.22	-	-	1.01	0.99 - 1.0	-	-	1
May_3A	18	1.48	39986	50.15	53.96	0.72	d__Bacteria; p__Proteobacteria; c__Gammaproteobacteria; o__Pseudomonadales; f__Porticoccaceae	2.45	-	-	-	-	-	-	-	-	-	-	-	-	-	-	-	-	-	-	-	-	1.66	1.28 - 1.68	1.55	1.49 - 1.55	1.39	1.39 - 1.51	1.36	1.33 - 1.41	1.51	1.4 - 1.52	1.6	1.49 - 1.61	1.36	1.36 - 1.38	1	1 - 1	8.77	1.73 - 9.35	11.96	0.67 - 13.19	7.46
May_3A	23	2.57	23089	46	94.24	8.63	d__Bacteria; p__Proteobacteria; c__Gammaproteobacteria; o__Pseudomonadales; f__Porticoccaceae	5.44	too low	2.59	2.43	2.48	2.52	2.31	2.45	too low	too low	too low	too low	too low	too low	too low	too low	too low	too low	too low	too low	too low	1.57	1.56 - 1.68	1.39	1.39 - 1.49	1.58	1.58 - 1.6	1.66	1.66 - 1.66	1.59	1.59 - 1.63	1.67	1.61 - 1.69	1.59	1.58 - 1.62	4.01	2.13 - 5.11	11.36	5.76 - 13.14	8.81	3.07 - 8.77	4.7
May_3A	38_3	0.615	43891	35.09	68.35	0	d__Bacteria; p__Proteobacteria; c__Gammaproteobacteria; o__SAR86	4.37	-	-	-	-	-	-	-	-	-	-	-	-	-	-	-	-	-	-	-	-	1.18	1.17 - 1.19	1.09	1.07 - 1.15	1.13	1.13 - 1.15	1.15	1.15 - 1.17	1.14	1.11 - 1.15	1.06	1.06 - 1.08	1.12	1.1 - 1.14	1.34	1.01 - 1.47	1.29	1.01 - 1.45	1.1	1 - 1.14	1.36
May_3A	39	0.906	23544	34.23	76.26	0.72	d__Bacteria; p__Proteobacteria; c__Gammaproteobacteria; o__SAR86	9.85	2.97	3.02	2.88	3.01	3.01	2.68	3.05	too low	too low	too low	too low	too low	too low	too low	too low	too low	too low	too low	too low	too low	1.44	1.37 - 1.57	1.57	1.46 - 1.58	1.49	1.43 - 1.59	1.47	1.37 - 1.47	1.36	1.31 - 1.39	1.4	1.4 - 1.44	1.35	1.34 - 1.46	1.4	1.4 - 1.7	1.56	1.49 - 1.61	1.71	1.32 - 1.72	1.29
May_3A	54	0.598	26555	36.85	58.27	0.72	d__Bacteria; p__Proteobacteria; c__Gammaproteobacteria; o__SAR86	10.45	-	-	-	-	-	-	-	-	-	-	-	-	-	-	-	-	-	-	-	-	1.18	1.18 - 1.2	1.2	1.18 - 1.2	1.25	1.24 - 1.26	1.08	1.07 - 1.13	1.18	1.12 - 1.18	1.16	1.11 - 1.21	1.07	1.04 - 1.16	1.16	1.11 - 1.25	1.16	1.14 - 1.22	1.09	1.07 - 1.23	1.18
May_3B	25	1.96	17052	32.24	96.4	5.76	d__Bacteria; p__Bacteroidota; c__Bacteroidia; o__Flavobacteriales; f__Flavobacteriaceae	3.63	too low	too low	1.99	1.9	1.88	1.72	1.72	too low	too low	too low	too low	too low	too low	too low	too low	too low	too low	too low	too low	too low	1.83	1.67 - 1.85	1.65	1.65 - 1.71	1.67	1.66 - 1.68	1.48	1.44 - 1.48	1.48	1.48 - 1.5	1.4	1.37 - 1.43	1.39	1.35 - 1.39	12.72	9.95 - 13.53	9.68	8.91 - 15.39	6.14	3.26 - 6.12	9.96
May_3B	26	2.4	9335	36.05	51.8	1.44	d__Bacteria; p__Proteobacteria; c__Gammaproteobacteria; o__Pseudomonadales; f__Porticoccaceae	1.52	-	-	-	-	-	-	-	-	-	-	-	-	-	-	-	-	-	-	-	-	5.27	5.25 - 5.47	3.91	3.77 - 4.59	3.73	3.68 - 3.74	3.67	3.59 - 3.69	3.34	3.3 - 3.74	3.38	3.38 - 3.82	3.83	3.8 - 3.86	269.68	151.67 - 270.9	301.96	301.45 - 332.61	635.22	545.08 - 647.54	362.63
May_3B	40	0.771	23743	35.21	71.22	1.44	d__Bacteria; p__Proteobacteria; c__Gammaproteobacteria; o__SAR86	7.38	-	-	-	-	-	-	-	-	-	-	-	-	-	-	-	-	-	-	-	-	1.18	1.18 - 1.44	1	0.98 - 1.1	1	0.96 - 1.14	1.17	1.17 - 1.45	1	0.92 - 1.24	1.5	1.18 - 1.66	1.65	1.14 - 1.74	1.63	1.49 - 1.63	1.56	1.54 - 1.66	1.7	1.44 - 1.72	1.79
May_3B	47	2.65	52753	42.4	81.29	0.72	d__Bacteria; p__Proteobacteria; c__Gammaproteobacteria; o__Pseudomonadales; f__Saccharospirillaceae	1.9	too low	too low	too low	too schewed	too schewed	too schewed	too schewed	too low	too low	too low	too low	too low	too low	too low	2.97	2.93	2.89	too schew	too schew	too schew	1.05	1.05 - 1.11	1.27	1.18 - 1.28	1.04	1.02 - 1.04	1.02	1 - 1.02	1.01	1.01 - 1.07	1.01	1.01 - 1.07	1	1 - 1	1	1 - 1	-	-	-	-	1.16
May_3B	56	2.25	120689	47.46	92.81	2.88	d__Bacteria; p__Proteobacteria; c__Gammaproteobacteria; o__Pseudomonadales; f__Porticoccaceae	5.85	too low	2.19	2.02	1.97	1.96	1.85	1.87	too low	too low	too low	too low	too low	too low	too low	too low	too low	too low	too low	too low	too low	1.5	1.44 - 1.5	1.51	1.49 - 1.51	1.46	1.45 - 1.47	1.43	1.38 - 1.44	1.4	1.4 - 1.42	1.3	1.29 - 1.31	1.31	1.31 - 1.35	1.15	1.09 - 1.23	1.26	1.26 - 1.42	1.39	1.14 - 1.46	1.3
[truncated: 39 more columns]

## Sheet: Percent reads mapping
Supplemental Table 4. Relative abundance of each MAG without overlap assembly at each time point
Sample	Bin	Taxonomy	Precent of reads at time 0 May	Precent of reads at time 1A May	Precent of reads at time 1B May	Precent of reads at time 2A May	Precent of reads at time 2B May	Precent of reads at time 3A May	Precent of reads at time 3B May	Precent of reads at time 0 Sept	Precent of reads at time 1A Sept	Precent of reads at time 1B Sept	Precent of reads at time 1C Sept	Precent of reads at time 2A Sept	Precent of reads at time 2B Sept	Precent of reads at time 2C Sept	Precent of reads at time 3A Sept	Precent of reads at time 3B Sept	Precent of reads at time 3C Sept	Precent of reads at time 4A Sept	Precent of reads at time 4B Sept	Precent of reads at time 4C Sept
May_0	9	d__Bacteria; p__Proteobacteria; c__Alphaproteobacteria; o__Pelagibacterales; f__Pelagibacteraceae; g__Pelagibacter	5.56	7.64808	5.04239	2.33503	2.63001	1.98237	1.82755	10.31	7.0259	9.53397	9.16593	7.90966	7.79819	8.55592	2.72995	2.99221	2.81329	1.90713	1.91776	1.37731
May_0	23_1	d__Bacteria; p__Proteobacteria; c__Gammaproteobacteria	0.79	1.22091	0.992312	0.83808	0.831862	0.580551	0.627693	0.05	0.0415719	0.0404477	0.0556976	0.049787	0.051617	0.0522494	0.0379048	0.0355834	0.0299957	0.0258366	0.0280626	0.016493
May_0	35_2	d__Bacteria; p__Proteobacteria; c__Alphaproteobacteria; o__Rhodobacterales; f__Rhodobacteraceae	2.27	1.13737	1.40523	0.478405	0.469828	0.32085	0.348442	0.06	0.320569	0.370571	0.454756	0.259582	0.29081	0.348572	0.124995	0.11624	0.118858	0.0738199	0.0681188	0.0644851
May_1A	7	Uncultured d__Bacteria; p__Proteobacteria; c__Gammaproteobacteria; o__Pseudomonadales; f__Halieaceae; g__Luminiphilus	1.33	5.51282	12.1823	23.5877	19.5848	27.3601	28.1789	0.76	0.918545	0.741888	1.04321	1.09444	1.12143	1.14642	1.42134	1.13108	1.09666	1.01772	0.939335	0.835497
May_1A	13	d__Bacteria; p__Proteobacteria; c__Gammaproteobacteria; o__Pseudomonadales; f__Porticoccaceae	2.02	3.51528	3.80946	3.97728	3.75632	3.28285	3.1705	0.72	0.858729	0.693576	0.975275	1.02317	1.0484	1.07177	1.32879	1.05743	1.02525	0.951443	0.878165	0.78109
May_1A	23	d__Bacteria; p__Proteobacteria; c__Gammaproteobacteria; o__SAR86	0.39	0.965604	0.845531	1.06315	1.22137	1.01078	1.08912	0.12	0.131194	0.123596	0.182894	0.18568	0.187807	0.200531	0.253396	0.244202	0.204931	0.248458	0.234911	0.156918
May_1B	5	d__Bacteria; p__Bacteroidota; c__Bacteroidia; o__Flavobacteriales; f__Crocinitomicaceae	0.58	1.19076	1.41105	0.230621	0.374719	0.237454	0.289735	0.0068	0.00908023	0.007948	0.00917048	0.00665898	0.00569365	0.00714844	0.00758742	0.00741104	0.00894463	0.00635986	0.00717124	0.00937484
May_1B	17_4	d__Bacteria; p__Proteobacteria; c__Gammaproteobacteria; o__Pseudomonadales; f__Halieaceae	0.73	0.392785	1.4386	0.66391	0.526622	0.444496	0.692903	0.03	0.038127	0.0786462	0.0853824	0.0384458	0.0535923	0.0854408	0.0834244	0.0624679	0.0717285	0.060606	0.04497	0.0649439
May_1B	20_1	d__Bacteria; p__Actinobacteriota; c__Acidimicrobiia; o__Microtrichales	1.74	1.16612	1.27853	0.337786	0.312992	0.279215	0.277777	0.039	0.199204	0.358801	0.2419	0.229666	0.216434	0.168234	0.0471946	0.0543924	0.0549769	0.0240154	0.0257382	0.0310079
May_1B	30_2	d__Bacteria; p__Bacteroidota; c__Bacteroidia; o__Flavobacteriales; f__Flavobacteriaceae	0.07	0.192183	0.949704	2.4796	2.76125	1.84337	4.31307	0.018	0.0268964	0.0328567	0.0387189	0.0274904	0.0345597	0.0512921	0.102701	0.0608856	0.0984585	0.123992	0.0792035	0.128537
May_1B	30_3	d__Bacteria;p__Proteobacteria;c__Gammaproteobacteria;o__Pseudomonadales;f__Pseudohongiellaceae;g__OM182;s__OM182 sp1	0.16	0.372074	2.40026	9.12007	8.69948	6.6663	6.82852	0.009	0.0527579	0.0359337	0.04294	0.0625357	0.0609725	0.0610534	0.904371	0.762944	0.792425	1.54195	1.33753	1.38552
May_1B	47_1	d__Bacteria; p__Proteobacteria; c__Gammaproteobacteria; o__SAR86	0.86	1.6199	1.31065	1.16832	1.19996	1.11699	1.00181	0.27	0.329299	0.283036	0.424195	0.400716	0.410411	0.407481	0.421913	0.425595	0.349613	0.351742	0.352966	0.232541
May_1B	56	d__Bacteria; p__Proteobacteria; c__Gammaproteobacteria; o__SAR86	2.33	5.59337	4.82415	5.90261	6.63561	5.26056	5.77302	0.71	0.810021	0.76835	1.12841	1.13013	1.20547	1.2479	1.62003	1.57202	1.33704	1.65127	1.58377	1.09522
May_2A	21	d__Bacteria; p__Bacteroidota; c__Bacteroidia; o__Flavobacteriales	0.29	0.496976	0.777655	1.3145	1.45277	1.46709	1.58528	0.11	0.15186	0.229593	0.242143	0.159167	0.194948	0.242592	0.168314	0.158676	0.168788	0.172513	0.148356	0.160283
May_2B	22_2	d__Bacteria; p__Proteobacteria; c__Gammaproteobacteria; o__Pseudomonadales; f__Porticoccaceae	0.023	0.447829	1.17731	3.4695	3.34159	3.93028	3.35341	0.0007	0.00184354	0.000991494	0.00127324	0.00198862	0.00310748	0.002453	0.0281245	0.0284243	0.0241155	0.0465685	0.0456812	0.0369026
May_2B	23	d__Bacteria; p__Proteobacteria; c__Gammaproteobacteria; o__Pseudomonadales; f__Porticoccaceae	0.047	0.584508	1.69098	4.8104	4.81668	5.48936	4.99476	0.003	0.00762281	0.00506209	0.00682168	0.0193474	0.0202549	0.0176914	0.257621	0.285523	0.219282	0.437746	0.457614	0.359144
May_2B	25_3	d__Bacteria; p__Proteobacteria; c__Gammaproteobacteria	0.23	0.860981	1.17429	1.19254	1.33161	0.970601	1.04503	0.0099	0.0176017	0.011478	0.0128794	0.0147079	0.0154102	0.0159432	0.0631113	0.0682141	0.0824459	0.0813185	0.0919442	0.112739
May_3A	18	d__Bacteria; p__Proteobacteria; c__Gammaproteobacteria; o__Pseudomonadales; f__Porticoccaceae	0.083	0.708822	1.19753	2.51615	2.98231	2.79488	2.36244	0.0041	0.00735079	0.00480949	0.00667691	0.0101829	0.0097074	0.00869969	0.041436	0.0466236	0.03908	0.0545992	0.0566193	0.0458802
May_3A	23	d__Bacteria; p__Proteobacteria; c__Gammaproteobacteria; o__Pseudomonadales; f__Porticoccaceae	0.36	1.14184	1.69153	2.66645	2.582	2.30405	2.3127	0.003	0.0638041	0.0473416	0.061398	0.0871149	0.087697	0.0884111	0.330934	0.304279	0.280049	0.332223	0.323082	0.328691
May_3A	38_3	d__Bacteria; p__Proteobacteria; c__Gammaproteobacteria; o__SAR86	0.53	1.57368	1.39046	1.49857	1.82017	1.57804	1.70194	0.021	0.0289565	0.0276769	0.0385839	0.0382215	0.0414025	0.0459026	0.046467	0.0438227	0.0355296	0.0411908	0.0445142	0.0277611
May_3A	39	d__Bacteria; p__Proteobacteria; c__Gammaproteobacteria; o__SAR86	0.75	1.80974	1.79815	2.5612	2.86594	2.33415	2.72441	0.036	0.0429179	0.0383294	0.0563203	0.0616625	0.0647192	0.0664921	0.0888464	0.0850529	0.0697218	0.0864602	0.0863895	0.0526676
May_3A	54	d__Bacteria; p__Proteobacteria; c__Gammaproteobacteria; o__SAR86	1.46	3.05249	2.63537	2.61777	2.78864	2.65172	2.43713	0.57	0.731726	0.645755	0.99363	0.888759	0.950132	0.951026	1.13632	1.15374	0.970752	1.03149	0.972742	0.676282
May_3B	25	d__Bacteria; p__Bacteroidota; c__Bacteroidia; o__Flavobacteriales; f__Flavobacteriaceae	0.078	0.115528	0.476851	0.733939	0.710918	0.47548	1.17508	0.01	0.0146491	0.0177491	0.0214708	0.0117056	0.0136704	0.0175937	0.0146291	0.0112285	0.0165421	0.0140231	0.0100742	0.0166051
May_3B	26	d__Bacteria; p__Proteobacteria; c__Gammaproteobacteria; o__Pseudomonadales; f__Porticoccaceae	0.0345	0.142367	0.559355	1.86531	1.8909	1.59653	2.49807	0.034	0.619212	1.48849	1.26921	0.384263	0.670303	0.772992	0.782726	0.529632	0.726135	1.03078	0.682156	1.00319
May_3B	40	d__Bacteria; p__Proteobacteria; c__Gammaproteobacteria; o__SAR86	0.355	0.899833	0.801147	0.879416	0.942288	0.710939	0.783459	0.259	0.293511	0.282157	0.42851	0.398117	0.431321	0.47095	0.53822	0.520961	0.44379	0.534212	0.486282	0.341362
May_3B	47	d__Bacteria; p__Proteobacteria; c__Gammaproteobacteria; o__Pseudomonadales; f__Saccharospirillaceae	0.077	0.0349769	2.52776	13.1101	15.2947	15.6849	10.0921	0.035	0.0520066	0.0346714	0.0414796	0.051463	0.0471506	0.0472397	1.70254	3.89294	2.93887	7.02964	16.4224	13.0395
May_3B	56	d__Bacteria; p__Proteobacteria; c__Gammaproteobacteria; o__Pseudomonadales; f__Porticoccaceae	0.097	0.916678	1.52913	3.68819	4.20215	5.2203	3.92626	0.01	0.0303286	0.0185001	0.027572	0.051926	0.0484947	0.0426391	0.190038	0.216175	0.180311	0.213148	0.202662	0.173651

## Sheet: iRep Stats
Supplemental Table 4. Correlation (Pearson) between iRep and growth rates for MAGs generated with no overlap assmebly
Taxa	r	p	n
Flavobacteriales	0.43	0.25	9
Gamma	-0.073	0.83	12
Oceanospirillales_Saccharospirillaceae	-0.81	0.4	3
SAR86	-0.62	0.04	11
SAR92	-0.83	0.006	13

## Sheet: GRiD Stats
Supplemental Table 4. Correlation (Pearson) between GRiD and growth rates for MAGs generated with no overlap assmebly
Taxa	r	p	n
Flavobacteriales	0.44	0.027	25
Gamma	-0.55	0.00098	34
Oceanospirillales_OM182	0.0074	0.98	13
Oceanospirillales_Saccharospirillaceae	0.15	0.66	11
OM60_NOR5	0.041	0.9	13
Pelagibacterales	-0.38	0.46	6
SAR86	-0.029	0.79	81
SAR92	0.14	0.28	61

## Sheet: DEMIC stats
Supplemental Table 4. Correlation (Pearson) between DEMIC and growth rates for MAGs generated with no overlap assmebly
Taxa	r	p	n
Flavobacteriales	0.48	0.02	23
Gamma	-0.096	0.68	21
Oceanospirillales_OM182	0.33	0.47	7
OM60_NOR5	-0.33	0.67	4
Pelagibacterales	0.4	0.43	6
SAR86	-0.34	0.015	51
SAR92	-0.61	2.9e-05	40
